# Supplementary material for: Long-term risk of a major cardiovascular event by apoB, apoA-1, and the apoB/apoA-1 ratio—Experience from the Swedish AMORIS cohort: A cohort study
Source: PLoS Med. 2021 Dec 1;18(12):e1003853. doi: 10.1371/journal.pmed.1003853 (PMC8635349; doi:10.1371/journal.pmed.1003853)
Supplement: S1 Data — (XLSX) [file pmed.1003853.s002.xlsx]

## Sheet: Figure 2
		Mean of			Unadjusted				Adjusted			Unadjusted: adjusted for Sex
Event	Percentile	apoB/apoA-1 ratio		HR	HR LCL	HR UCL		HR	HR LCL	HR UCL		Adjusted: adjusted for Sex, Total cholesterol, Triglycerides, Glucose, and Socioeconomic status
a) MACE	1	0.47		1	1	1		1	1	1
a) MACE	2	0.6		0.995022	0.916161	1.08067		0.963543	0.886967	1.04673
a) MACE	3	0.69		0.99766	0.920767	1.08097		0.938184	0.865288	1.01722
a) MACE	4	0.76		1.11567	1.03257	1.20545		1.02844	0.95071	1.11252
a) MACE	5	0.83		1.25005	1.15955	1.3476		1.12269	1.03952	1.21252
a) MACE	6	0.9		1.28462	1.19281	1.3835		1.1237	1.04068	1.21334
a) MACE	7	0.98		1.45407	1.35204	1.56379		1.24106	1.14983	1.33953
a) MACE	8	1.08		1.56078	1.4524	1.67725		1.29712	1.20127	1.40063
a) MACE	9	1.21		1.7735	1.65193	1.90403		1.41768	1.31193	1.53195
a) MACE	10	1.54		2.20472	2.05579	2.36444		1.67808	1.55019	1.81652
b) Myocardial infarction	1	0.47		1	1	1		1	1	1
b) Myocardial infarction	2	0.6		1.164	1.00763	1.34463		1.10731	0.958254	1.27955
b) Myocardial infarction	3	0.69		1.23813	1.07756	1.42262		1.12803	0.980828	1.29732
b) Myocardial infarction	4	0.76		1.48672	1.30152	1.69827		1.31124	1.146	1.5003
b) Myocardial infarction	5	0.83		1.69643	1.49063	1.93066		1.4399	1.26201	1.64287
b) Myocardial infarction	6	0.9		1.88446	1.66003	2.13924		1.541	1.35262	1.75561
b) Myocardial infarction	7	0.98		2.31938	2.04915	2.62524		1.82801	1.60714	2.07922
b) Myocardial infarction	8	1.08		2.58157	2.28378	2.9182		1.95144	1.71524	2.22016
b) Myocardial infarction	9	1.21		3.13595	2.77903	3.53871		2.24951	1.97651	2.56022
b) Myocardial infarction	10	1.54		4.05711	3.601	4.57099		2.72692	2.39176	3.10904
c) Ischaemic stroke	1	0.47		1	1	1		1	1	1
c) Ischaemic stroke	2	0.6		1.04315	0.916151	1.18776		1.02504	0.899889	1.1676
c) Ischaemic stroke	3	0.69		1.0347	0.911766	1.17421		0.999332	0.879635	1.13532
c) Ischaemic stroke	4	0.76		1.11816	0.988842	1.26439		1.06549	0.940463	1.20714
c) Ischaemic stroke	5	0.83		1.24987	1.10933	1.40822		1.1683	1.03386	1.32023
c) Ischaemic stroke	6	0.9		1.21564	1.07967	1.36875		1.11573	0.986778	1.26153
c) Ischaemic stroke	7	0.98		1.30298	1.15914	1.46467		1.17963	1.0433	1.33378
c) Ischaemic stroke	8	1.08		1.3856	1.23402	1.5558		1.23284	1.08939	1.39518
c) Ischaemic stroke	9	1.21		1.43278	1.27651	1.60818		1.24473	1.0973	1.41197
c) Ischaemic stroke	10	1.54		1.72337	1.53824	1.93078		1.44871	1.27333	1.64824
d) Cardiovascular mortality	1	0.47		1	1	1		1	1	1
d) Cardiovascular mortality	2	0.6		0.966178	0.859152	1.08654		0.944325	0.839403	1.06236
d) Cardiovascular mortality	3	0.69		0.914317	0.815237	1.02544		0.874644	0.779065	0.981948
d) Cardiovascular mortality	4	0.76		1.01865	0.912581	1.13705		0.963721	0.861912	1.07756
d) Cardiovascular mortality	5	0.83		1.08101	0.970715	1.20383		0.998854	0.894632	1.11522
d) Cardiovascular mortality	6	0.9		1.09225	0.982353	1.21444		0.985694	0.883248	1.10002
d) Cardiovascular mortality	7	0.98		1.21115	1.09125	1.34423		1.07687	0.965293	1.20134
d) Cardiovascular mortality	8	1.08		1.25206	1.12902	1.38851		1.08676	0.973251	1.2135
d) Cardiovascular mortality	9	1.21		1.45735	1.31635	1.61346		1.21918	1.09082	1.36265
d) Cardiovascular mortality	10	1.54		1.74543	1.57851	1.93		1.3823	1.23322	1.54941
e) MACE, CABG or PCI	1	0.47		1	1	1		1	1	1
e) MACE, CABG or PCI	2	0.6		1.00031	0.922918	1.08418		0.965162	0.890295	1.04632
e) MACE, CABG or PCI	3	0.69		1.01186	0.935845	1.09405		0.94594	0.874314	1.02343
e) MACE, CABG or PCI	4	0.76		1.15661	1.0729	1.24685		1.05712	0.979492	1.14089
e) MACE, CABG or PCI	5	0.83		1.29029	1.19944	1.38801		1.14773	1.06507	1.2368
e) MACE, CABG or PCI	6	0.9		1.37965	1.28417	1.48222		1.1916	1.10638	1.28338
e) MACE, CABG or PCI	7	0.98		1.53302	1.42857	1.6451		1.28844	1.19656	1.38737
e) MACE, CABG or PCI	8	1.08		1.71027	1.59535	1.83348		1.39535	1.29567	1.50269
e) MACE, CABG or PCI	9	1.21		1.96663	1.83616	2.10637		1.53829	1.42746	1.65773
e) MACE, CABG or PCI	10	1.54		2.53379	2.3685	2.71061		1.8819	1.7438	2.03093
f) CABG or PCI	1	0.47		1	1	1		1	1	1
f) CABG or PCI	2	0.6		1.35562	1.09691	1.67534		1.28122	1.03635	1.58396
f) CABG or PCI	3	0.69		1.42799	1.16383	1.75211		1.29106	1.05117	1.5857
f) CABG or PCI	4	0.76		1.9524	1.60874	2.36948		1.70161	1.39944	2.06903
f) CABG or PCI	5	0.83		2.24001	1.85463	2.70546		1.87622	1.54895	2.27262
f) CABG or PCI	6	0.9		2.91263	2.42423	3.49942		2.34734	1.94577	2.83179
f) CABG or PCI	7	0.98		3.28593	2.74058	3.93982		2.55104	2.11614	3.07532
f) CABG or PCI	8	1.08		4.01254	3.35439	4.79983		2.98614	2.47871	3.59743
f) CABG or PCI	9	1.21		5.00732	4.19412	5.97819		3.56906	2.96236	4.30001
f) CABG or PCI	10	1.54		6.84935	5.74778	8.16203		4.64052	3.84682	5.59797

## Sheet: Figure 3
				Mean of			Unadjusted				Adjusted			Unadjusted:
Event	Cohort	Model	Quintile	apoB/apoA-1 ratio		HR	HR LCL	HR UCL		HR	HR LCL	HR UCL		Adjusted,	model 1:	adjusted for Total cholesterol, Triglycerides, Glucose, and Socioeconomic status
a) MACE	AMORIS	1	1	0.53		1	1	1		1	1	1			model 2:	Model 1 + hypertension, diabetes, and smoking
a) MACE	AMORIS	1	2	0.71		1.13656	1.07561	1.20096		1.09136	1.03222	1.15389
a) MACE	AMORIS	1	3	0.85		1.3855	1.31539	1.45936		1.27296	1.20624	1.34337
a) MACE	AMORIS	1	4	1.02		1.73447	1.65006	1.82319		1.52804	1.44772	1.61282
a) MACE	AMORIS	1	5	1.36		2.34241	2.23217	2.45809		1.94571	1.83885	2.05878
a) MACE	AMORIS: Health checkup	1	1	0.53		1	1	1		1	1	1
a) MACE	AMORIS: Health checkup	1	2	0.71		1.12631	0.981657	1.29227		1.05536	0.91824	1.21295
a) MACE	AMORIS: Health checkup	1	3	0.85		1.4968	1.31737	1.70066		1.32842	1.16303	1.51732
a) MACE	AMORIS: Health checkup	1	4	1.02		1.98989	1.75977	2.2501		1.65601	1.44807	1.89381
a) MACE	AMORIS: Health checkup	1	5	1.36		2.94987	2.6185	3.32318		2.24722	1.95234	2.58664
a) MACE	WOLF/60YO	1	1	0.53		1	1	1		1	1	1
a) MACE	WOLF/60YO	1	2	0.71		1.2235	0.998882	1.49864		1.19598	0.970235	1.47424
a) MACE	WOLF/60YO	1	3	0.85		1.84436	1.51646	2.24317		1.70908	1.38152	2.1143
a) MACE	WOLF/60YO	1	4	1.02		2.11344	1.73234	2.57838		1.8598	1.47889	2.33882
a) MACE	WOLF/60YO	1	5	1.36		3.18354	2.61384	3.8774		2.67074	2.08028	3.42879
a) MACE	WOLF/60YO	2	1	0.53		1	1	1		1	1	1
a) MACE	WOLF/60YO	2	2	0.71		1.2235	0.998882	1.49864		1.20142	0.974884	1.48059
a) MACE	WOLF/60YO	2	3	0.85		1.84436	1.51646	2.24317		1.72792	1.39715	2.13701
a) MACE	WOLF/60YO	2	4	1.02		2.11344	1.73234	2.57838		1.86267	1.48169	2.34161
a) MACE	WOLF/60YO	2	5	1.36		3.18354	2.61384	3.8774		2.79851	2.18273	3.588
b) Myocardial infarction	AMORIS	1	1	0.53		1	1	1		1	1	1
b) Myocardial infarction	AMORIS	1	2	0.71		1.37804	1.25582	1.51215		1.28731	1.17211	1.41383
b) Myocardial infarction	AMORIS	1	3	0.85		1.87837	1.72241	2.04845		1.64079	1.50039	1.79432
b) Myocardial infarction	AMORIS	1	4	1.02		2.71838	2.50287	2.95245		2.22083	2.03293	2.4261
b) Myocardial infarction	AMORIS	1	5	1.36		4.1424	3.8247	4.4865		3.10363	2.83392	3.399
b) Myocardial infarction	AMORIS: Health checkup	1	1	0.53		1	1	1		1	1	1
b) Myocardial infarction	AMORIS: Health checkup	1	2	0.71		1.18143	0.943298	1.47968		1.06371	0.847257	1.33547
b) Myocardial infarction	AMORIS: Health checkup	1	3	0.85		1.81514	1.47822	2.22884		1.4992	1.21188	1.85465
b) Myocardial infarction	AMORIS: Health checkup	1	4	1.02		3.08914	2.54527	3.74924		2.31264	1.87558	2.85154
b) Myocardial infarction	AMORIS: Health checkup	1	5	1.36		4.99611	4.13916	6.03046		3.33531	2.68562	4.14217
b) Myocardial infarction	WOLF/60YO	1	1	0.53		1	1	1		1	1	1
b) Myocardial infarction	WOLF/60YO	1	2	0.71		1.6702	1.19902	2.32654		1.55996	1.11046	2.19141
b) Myocardial infarction	WOLF/60YO	1	3	0.85		3.01844	2.21202	4.11883		2.61043	1.87063	3.6428
b) Myocardial infarction	WOLF/60YO	1	4	1.02		3.63977	2.66556	4.97003		2.95534	2.0805	4.19804
b) Myocardial infarction	WOLF/60YO	1	5	1.36		6.61989	4.90047	8.9426		5.22715	3.61659	7.55493
b) Myocardial infarction	WOLF/60YO	2	1	0.53		1	1	1		1	1	1
b) Myocardial infarction	WOLF/60YO	2	2	0.71		1.6702	1.19902	2.32654		1.56523	1.11465	2.19795
b) Myocardial infarction	WOLF/60YO	2	3	0.85		3.01844	2.21202	4.11883		2.64055	1.89304	3.68323
b) Myocardial infarction	WOLF/60YO	2	4	1.02		3.63977	2.66556	4.97003		2.95359	2.08067	4.19275
b) Myocardial infarction	WOLF/60YO	2	5	1.36		6.61989	4.90047	8.9426		5.41055	3.75115	7.80403
c) Ischaemic stroke	AMORIS	1	1	0.53		1	1	1		1	1	1
c) Ischaemic stroke	AMORIS	1	2	0.71		1.10226	1.01095	1.20182		1.07461	0.984665	1.17277
c) Ischaemic stroke	AMORIS	1	3	0.85		1.2783	1.17785	1.38731		1.20411	1.10613	1.31076
c) Ischaemic stroke	AMORIS	1	4	1.02		1.44306	1.33293	1.56229		1.32129	1.21244	1.43992
c) Ischaemic stroke	AMORIS	1	5	1.36		1.72434	1.59582	1.86322		1.5173	1.38531	1.66186
c) Ischaemic stroke	AMORIS: Health checkup	1	1	0.53		1	1	1		1	1	1
c) Ischaemic stroke	AMORIS: Health checkup	1	2	0.71		1.12284	0.90782	1.38879		1.09561	0.88346	1.3587
c) Ischaemic stroke	AMORIS: Health checkup	1	3	0.85		1.3536	1.10818	1.65337		1.29246	1.04945	1.59175
c) Ischaemic stroke	AMORIS: Health checkup	1	4	1.02		1.52189	1.25144	1.85079		1.42189	1.14847	1.7604
c) Ischaemic stroke	AMORIS: Health checkup	1	5	1.36		2.03613	1.68264	2.4639		1.82962	1.45906	2.29428
c) Ischaemic stroke	WOLF/60YO	1	1	0.53		1	1	1		1	1	1
c) Ischaemic stroke	WOLF/60YO	1	2	0.71		1.12566	0.826164	1.53374		1.12371	0.816188	1.5471
c) Ischaemic stroke	WOLF/60YO	1	3	0.85		1.51378	1.11484	2.05547		1.45085	1.03791	2.02807
c) Ischaemic stroke	WOLF/60YO	1	4	1.02		1.45446	1.0496	2.01549		1.32035	0.905879	1.92445
c) Ischaemic stroke	WOLF/60YO	1	5	1.36		1.8146	1.2937	2.54524		1.51942	0.992488	2.3261
c) Ischaemic stroke	WOLF/60YO	2	1	0.53		1	1	1		1	1	1
c) Ischaemic stroke	WOLF/60YO	2	2	0.71		1.12566	0.826164	1.53374		1.12691	0.818936	1.55071
c) Ischaemic stroke	WOLF/60YO	2	3	0.85		1.51378	1.11484	2.05547		1.45623	1.04227	2.03459
c) Ischaemic stroke	WOLF/60YO	2	4	1.02		1.45446	1.0496	2.01549		1.32344	0.908334	1.92825
c) Ischaemic stroke	WOLF/60YO	2	5	1.36		1.8146	1.2937	2.54524		1.587	1.03839	2.42545
d) Cardiovascular mortality	AMORIS	1	1	0.53		1	1	1		1	1	1
d) Cardiovascular mortality	AMORIS	1	2	0.71		1.04799	0.968834	1.13362		1.03103	0.952373	1.11619
d) Cardiovascular mortality	AMORIS	1	3	0.85		1.17491	1.09063	1.26571		1.1196	1.03661	1.20923
d) Cardiovascular mortality	AMORIS	1	4	1.02		1.40868	1.31124	1.51335		1.31138	1.21382	1.41678
d) Cardiovascular mortality	AMORIS	1	5	1.36		1.84419	1.7206	1.97666		1.63629	1.50883	1.77452
d) Cardiovascular mortality	AMORIS: Health checkup	1	1	0.53		1	1	1		1	1	1
d) Cardiovascular mortality	AMORIS: Health checkup	1	2	0.71		0.995028	0.783177	1.26419		0.97646	0.766467	1.24399
d) Cardiovascular mortality	AMORIS: Health checkup	1	3	0.85		1.2868	1.03388	1.60161		1.22594	0.976484	1.53912
d) Cardiovascular mortality	AMORIS: Health checkup	1	4	1.02		1.70273	1.37919	2.10218		1.56776	1.24702	1.971
d) Cardiovascular mortality	AMORIS: Health checkup	1	5	1.36		2.43185	1.98295	2.98237		2.05096	1.61393	2.60633
d) Cardiovascular mortality	WOLF/60YO	1	1	0.53		1	1	1		1	1	1
d) Cardiovascular mortality	WOLF/60YO	1	2	0.71		0.920964	0.617686	1.37315		0.918939	0.609237	1.38608
d) Cardiovascular mortality	WOLF/60YO	1	3	0.85		1.52714	1.05151	2.21793		1.44997	0.965788	2.17688
d) Cardiovascular mortality	WOLF/60YO	1	4	1.02		1.59818	1.08444	2.35531		1.49046	0.951436	2.33485
d) Cardiovascular mortality	WOLF/60YO	1	5	1.36		2.2198	1.50342	3.27754		2.02179	1.22805	3.32856
d) Cardiovascular mortality	WOLF/60YO	2	1	0.53		1	1	1		1	1	1
d) Cardiovascular mortality	WOLF/60YO	2	2	0.71		0.920964	0.617686	1.37315		0.930013	0.616904	1.40204
d) Cardiovascular mortality	WOLF/60YO	2	3	0.85		1.52714	1.05151	2.21793		1.47807	0.984929	2.21813
d) Cardiovascular mortality	WOLF/60YO	2	4	1.02		1.59818	1.08444	2.35531		1.48438	0.948334	2.32343
d) Cardiovascular mortality	WOLF/60YO	2	5	1.36		2.2198	1.50342	3.27754		2.19454	1.34174	3.58938
e) MACE, CABG or PCI	AMORIS	1	1	0.53		1	1	1		1	1	1
e) MACE, CABG or PCI	AMORIS	1	2	0.71		1.1693	1.10836	1.23358		1.11574	1.05699	1.17776
e) MACE, CABG or PCI	AMORIS	1	3	0.85		1.47545	1.40314	1.55149		1.34026	1.27223	1.41193
e) MACE, CABG or PCI	AMORIS	1	4	1.02		1.89415	1.80499	1.98771		1.63926	1.55596	1.72702
e) MACE, CABG or PCI	AMORIS	1	5	1.36		2.69042	2.56824	2.81841		2.17962	2.06439	2.30129
e) MACE, CABG or PCI	AMORIS: Health checkup	1	1	0.53		1	1	1		1	1	1
e) MACE, CABG or PCI	AMORIS: Health checkup	1	2	0.71		1.16875	1.02394	1.33405		1.08738	0.951124	1.24316
e) MACE, CABG or PCI	AMORIS: Health checkup	1	3	0.85		1.63508	1.44681	1.84785		1.43325	1.26195	1.62782
e) MACE, CABG or PCI	AMORIS: Health checkup	1	4	1.02		2.20956	1.96406	2.48576		1.80306	1.58596	2.04987
e) MACE, CABG or PCI	AMORIS: Health checkup	1	5	1.36		3.47386	3.09958	3.89333		2.57995	2.25675	2.94944
e) MACE, CABG or PCI	WOLF/60YO	1	1	0.53		1	1	1		1	1	1
e) MACE, CABG or PCI	WOLF/60YO	1	2	0.71		1.32841	1.09947	1.60503		1.2372	1.01831	1.50315
e) MACE, CABG or PCI	WOLF/60YO	1	3	0.85		2.04265	1.70255	2.45068		1.75976	1.44519	2.1428
e) MACE, CABG or PCI	WOLF/60YO	1	4	1.02		2.52341	2.1029	3.02802		2.02052	1.63939	2.49025
e) MACE, CABG or PCI	WOLF/60YO	1	5	1.36		3.70871	3.09133	4.44939		2.7997	2.22878	3.51687
e) MACE, CABG or PCI	WOLF/60YO	2	1	0.53		1	1	1		1	1	1
e) MACE, CABG or PCI	WOLF/60YO	2	2	0.71		1.32841	1.09947	1.60503		1.24614	1.02597	1.51356
e) MACE, CABG or PCI	WOLF/60YO	2	3	0.85		2.04265	1.70255	2.45068		1.7791	1.46156	2.16563
e) MACE, CABG or PCI	WOLF/60YO	2	4	1.02		2.52341	2.1029	3.02802		2.02841	1.64648	2.49893
e) MACE, CABG or PCI	WOLF/60YO	2	5	1.36		3.70871	3.09133	4.44939		2.95201	2.35311	3.70333
f) CABG or PCI	AMORIS	1	1	0.53		1	1	1		1	1	1
f) CABG or PCI	AMORIS	1	2	0.71		1.63101	1.4318	1.85793		1.49415	1.31028	1.70382
f) CABG or PCI	AMORIS	1	3	0.85		2.71654	2.40989	3.06222		2.29586	2.0298	2.59679
f) CABG or PCI	AMORIS	1	4	1.02		4.144	3.69443	4.64828		3.24089	2.86952	3.66033
f) CABG or PCI	AMORIS	1	5	1.36		7.18228	6.42628	8.02722		5.18139	4.5786	5.86354
f) CABG or PCI	AMORIS: Health checkup	1	1	0.53		1	1	1		1	1	1
f) CABG or PCI	AMORIS: Health checkup	1	2	0.71		1.62815	1.226	2.16222		1.45742	1.09475	1.94024
f) CABG or PCI	AMORIS: Health checkup	1	3	0.85		2.88745	2.2259	3.74561		2.36187	1.80717	3.08683
f) CABG or PCI	AMORIS: Health checkup	1	4	1.02		4.60623	3.58568	5.91724		3.40273	2.60801	4.43962
f) CABG or PCI	AMORIS: Health checkup	1	5	1.36		8.36322	6.5516	10.6758		5.56199	4.23988	7.29637
f) CABG or PCI	WOLF/60YO	1	1	0.53		1	1	1		1	1	1
f) CABG or PCI	WOLF/60YO	1	2	0.71		2.10364	1.49085	2.9683		1.66551	1.17253	2.36575
f) CABG or PCI	WOLF/60YO	1	3	0.85		3.70572	2.67254	5.13832		2.50862	1.77771	3.54005
f) CABG or PCI	WOLF/60YO	1	4	1.02		5.44992	3.9606	7.49928		3.27045	2.30337	4.64357
f) CABG or PCI	WOLF/60YO	1	5	1.36		8.35529	6.08699	11.4689		4.71353	3.25216	6.83156
f) CABG or PCI	WOLF/60YO	2	1	0.53		1	1	1		1	1	1
f) CABG or PCI	WOLF/60YO	2	2	0.71		2.10364	1.49085	2.9683		1.67809	1.18182	2.38277
f) CABG or PCI	WOLF/60YO	2	3	0.85		3.70572	2.67254	5.13832		2.53047	1.79399	3.56931
f) CABG or PCI	WOLF/60YO	2	4	1.02		5.44992	3.9606	7.49928		3.29843	2.32424	4.68094
f) CABG or PCI	WOLF/60YO	2	5	1.36		8.35529	6.08699	11.4689		4.90113	3.38641	7.09337

## Sheet: Figure 4
	Percentile	Mean of	Percentile	Mean of			Unadjusted				Adjusted			Unadjusted: adjusted for Sex
Event	apoA-1	apoA-1	apoB	apoB		HR	HR LCL	HR UCL		HR	HR LCL	HR UCL		Adjusted: adjusted for Sex, Total cholesterol, Triglycerides, Glucose, and Socioeconomic status
a) MACE	1	1.07	1	0.74		1.56875	1.48201	1.66058		1.40077	1.31724	1.48959
a) MACE	1	1.07	2	0.91		1.74463	1.56904	1.93987		1.50824	1.35346	1.68072
a) MACE	1	1.07	3	1.01		1.8213	1.64123	2.02111		1.53461	1.37961	1.70704
a) MACE	1	1.07	4	1.09		1.96213	1.77429	2.16985		1.60683	1.44819	1.78284
a) MACE	1	1.07	5	1.18		2.11628	1.91714	2.33612		1.67167	1.50739	1.85385
a) MACE	1	1.07	6	1.26		2.13398	1.93307	2.35577		1.67414	1.50834	1.85816
a) MACE	1	1.07	7	1.36		2.39871	2.17845	2.64123		1.82207	1.64362	2.01989
a) MACE	1	1.07	8	1.47		2.56231	2.32738	2.82097		1.89082	1.70365	2.09855
a) MACE	1	1.07	9	1.62		2.79768	2.54306	3.07778		2.01167	1.81038	2.23534
a) MACE	1	1.07	10	1.97		3.29161	2.99618	3.61617		2.25505	2.02437	2.51202
a) MACE	2	1.21	1	0.74		1.34791	1.26935	1.43132		1.23356	1.1582	1.31382
a) MACE	2	1.21	2	0.91		1.49902	1.34595	1.6695		1.3282	1.19072	1.48154
a) MACE	2	1.21	3	1.01		1.5649	1.40798	1.7393		1.35143	1.2135	1.50503
a) MACE	2	1.21	4	1.09		1.6859	1.52199	1.86747		1.41502	1.2735	1.57225
a) MACE	2	1.21	5	1.18		1.81835	1.64438	2.01073		1.47212	1.32519	1.63534
a) MACE	2	1.21	6	1.26		1.83356	1.65837	2.02725		1.47429	1.32591	1.63929
a) MACE	2	1.21	7	1.36		2.06102	1.86872	2.27312		1.60456	1.4445	1.78237
a) MACE	2	1.21	8	1.47		2.20159	1.99651	2.42774		1.66511	1.49702	1.85207
a) MACE	2	1.21	9	1.62		2.40382	2.18137	2.64896		1.77153	1.59057	1.97308
a) MACE	2	1.21	10	1.97		2.82822	2.56974	3.11269		1.98586	1.7785	2.21741
a) MACE	3	1.27	1	0.74		1.24518	1.17222	1.32267		1.15385	1.08353	1.22874
a) MACE	3	1.27	2	0.91		1.38478	1.24317	1.54252		1.24238	1.11379	1.38581
a) MACE	3	1.27	3	1.01		1.44563	1.30049	1.60697		1.2641	1.13506	1.40781
a) MACE	3	1.27	4	1.09		1.55741	1.40578	1.7254		1.32359	1.19103	1.4709
a) MACE	3	1.27	5	1.18		1.67977	1.51884	1.85775		1.377	1.23934	1.52994
a) MACE	3	1.27	6	1.26		1.69382	1.53176	1.87301		1.37903	1.23996	1.5337
a) MACE	3	1.27	7	1.36		1.90394	1.72603	2.1002		1.50089	1.35076	1.66769
a) MACE	3	1.27	8	1.47		2.0338	1.84408	2.24304		1.55752	1.39988	1.73291
a) MACE	3	1.27	9	1.62		2.22062	2.01464	2.44766		1.65707	1.48715	1.8464
a) MACE	3	1.27	10	1.97		2.61267	2.37324	2.87625		1.85755	1.66268	2.07526
a) MACE	4	1.33	1	0.74		1.15821	1.09258	1.22779		1.09183	1.02789	1.15975
a) MACE	4	1.33	2	0.91		1.28806	1.15776	1.43303		1.1756	1.05547	1.30939
a) MACE	4	1.33	3	1.01		1.34467	1.21117	1.49287		1.19616	1.07545	1.33041
a) MACE	4	1.33	4	1.09		1.44864	1.30916	1.60298		1.25244	1.12829	1.39025
a) MACE	4	1.33	5	1.18		1.56245	1.4146	1.72577		1.30299	1.17401	1.44613
a) MACE	4	1.33	6	1.26		1.57552	1.42661	1.73997		1.30491	1.17435	1.44998
a) MACE	4	1.33	7	1.36		1.77097	1.60738	1.95121		1.42021	1.27902	1.57699
a) MACE	4	1.33	8	1.47		1.89176	1.7175	2.0837		1.4738	1.32549	1.63871
a) MACE	4	1.33	9	1.62		2.06553	1.87644	2.27367		1.568	1.40809	1.74607
a) MACE	4	1.33	10	1.97		2.4302	2.21033	2.67193		1.7577	1.57414	1.96267
a) MACE	5	1.39	1	0.74		1.08518	1.02095	1.15346		1.0307	0.968197	1.09724
a) MACE	5	1.39	2	0.91		1.20685	1.08291	1.34497		1.10978	0.994889	1.23793
a) MACE	5	1.39	3	1.01		1.25988	1.13284	1.40117		1.12918	1.01367	1.25786
a) MACE	5	1.39	4	1.09		1.3573	1.22448	1.50452		1.18232	1.06346	1.31447
a) MACE	5	1.39	5	1.18		1.46394	1.32298	1.61991		1.23003	1.1064	1.36747
a) MACE	5	1.39	6	1.26		1.47618	1.33435	1.63308		1.23185	1.10681	1.37102
a) MACE	5	1.39	7	1.36		1.65931	1.5035	1.83126		1.3407	1.20548	1.49108
a) MACE	5	1.39	8	1.47		1.77248	1.60665	1.95542		1.39128	1.24928	1.54942
a) MACE	5	1.39	9	1.62		1.93529	1.7552	2.13386		1.48021	1.32696	1.65114
a) MACE	5	1.39	10	1.97		2.27697	2.06735	2.50784		1.65929	1.48339	1.85605
a) MACE	6	1.44	1	0.74		1.05735	0.9966	1.12179		1.01694	0.957341	1.08025
a) MACE	6	1.44	2	0.91		1.17589	1.05624	1.30909		1.09496	0.982722	1.22002
a) MACE	6	1.44	3	1.01		1.22756	1.10498	1.36374		1.11411	1.00126	1.23968
a) MACE	6	1.44	4	1.09		1.32248	1.19451	1.46416		1.16653	1.05038	1.29553
a) MACE	6	1.44	5	1.18		1.42638	1.29081	1.57619		1.21361	1.0929	1.34765
a) MACE	6	1.44	6	1.26		1.43831	1.30179	1.58914		1.2154	1.09315	1.35132
a) MACE	6	1.44	7	1.36		1.61674	1.46672	1.7821		1.3228	1.19033	1.47001
a) MACE	6	1.44	8	1.47		1.72701	1.56713	1.90319		1.37271	1.23328	1.5279
a) MACE	6	1.44	9	1.62		1.88564	1.71207	2.07682		1.46044	1.30985	1.62835
a) MACE	6	1.44	10	1.97		2.21855	2.0166	2.44074		1.63714	1.46408	1.83065
a) MACE	7	1.5	1	0.74		1.00164	0.94215	1.06489		0.968618	0.910328	1.03064
a) MACE	7	1.5	2	0.91		1.11394	0.999401	1.2416		1.04293	0.935046	1.16326
a) MACE	7	1.5	3	1.01		1.16289	1.04546	1.29351		1.06117	0.952522	1.18221
a) MACE	7	1.5	4	1.09		1.25281	1.13007	1.38888		1.1111	0.999121	1.23564
a) MACE	7	1.5	5	1.18		1.35124	1.22112	1.49522		1.15594	1.03937	1.28559
a) MACE	7	1.5	6	1.26		1.36254	1.2312	1.50789		1.15765	1.03921	1.28958
a) MACE	7	1.5	7	1.36		1.53157	1.38724	1.6909		1.25994	1.1316	1.40284
a) MACE	7	1.5	8	1.47		1.63603	1.4823	1.80569		1.30748	1.17235	1.45818
a) MACE	7	1.5	9	1.62		1.7863	1.61944	1.97037		1.39105	1.245	1.55422
a) MACE	7	1.5	10	1.97		2.10168	1.90763	2.31546		1.55934	1.39164	1.74725
a) MACE	8	1.57	1	0.74		1.00796	0.948821	1.07079		0.987355	0.928918	1.04947
a) MACE	8	1.57	2	0.91		1.12097	1.00614	1.2489		1.0631	0.953638	1.18514
a) MACE	8	1.57	3	1.01		1.17023	1.05227	1.30141		1.0817	0.971162	1.20481
a) MACE	8	1.57	4	1.09		1.26071	1.13778	1.39694		1.1326	1.01885	1.25904
a) MACE	8	1.57	5	1.18		1.35976	1.22914	1.50427		1.1783	1.05959	1.31031
a) MACE	8	1.57	6	1.26		1.37113	1.23956	1.51667		1.18004	1.05952	1.31427
a) MACE	8	1.57	7	1.36		1.54123	1.39658	1.70086		1.28431	1.15351	1.42994
a) MACE	8	1.57	8	1.47		1.64635	1.49198	1.81669		1.33277	1.19474	1.48675
a) MACE	8	1.57	9	1.62		1.79757	1.63013	1.98222		1.41796	1.26872	1.58475
a) MACE	8	1.57	10	1.97		2.11494	1.92006	2.32959		1.58951	1.41796	1.78181
a) MACE	9	1.67	1	0.74		1.00144	0.943403	1.06304		0.987651	0.930155	1.0487
a) MACE	9	1.67	2	0.91		1.11371	0.999984	1.24037		1.06342	0.954319	1.185
a) MACE	9	1.67	3	1.01		1.16265	1.04596	1.29235		1.08202	0.971873	1.20465
a) MACE	9	1.67	4	1.09		1.25255	1.13047	1.38781		1.13294	1.01904	1.25957
a) MACE	9	1.67	5	1.18		1.35096	1.2214	1.49426		1.17866	1.0598	1.31084
a) MACE	9	1.67	6	1.26		1.36225	1.23175	1.50659		1.1804	1.0596	1.31497
a) MACE	9	1.67	7	1.36		1.53125	1.38787	1.68944		1.2847	1.15353	1.43079
a) MACE	9	1.67	8	1.47		1.63569	1.48282	1.80431		1.33317	1.19461	1.4878
a) MACE	9	1.67	9	1.62		1.78594	1.61975	1.96917		1.41838	1.2682	1.58635
a) MACE	9	1.67	10	1.97		2.10124	1.90769	2.31444		1.58999	1.417	1.78409
a) MACE	10	1.9	1	0.74		1	1	1		1	1	1
a) MACE	10	1.9	2	0.91		1.11211	1.0167	1.21648		1.07672	0.983672	1.17857
a) MACE	10	1.9	3	1.01		1.16098	1.0637	1.26717		1.09555	1.00143	1.19852
a) MACE	10	1.9	4	1.09		1.25076	1.15051	1.35974		1.1471	1.05006	1.25311
a) MACE	10	1.9	5	1.18		1.34902	1.24346	1.46355		1.19339	1.09153	1.30476
a) MACE	10	1.9	6	1.26		1.3603	1.25402	1.47559		1.19516	1.09064	1.30969
a) MACE	10	1.9	7	1.36		1.52905	1.41304	1.6546		1.30076	1.18637	1.42618
a) MACE	10	1.9	8	1.47		1.63334	1.50976	1.76705		1.34984	1.22759	1.48426
a) MACE	10	1.9	9	1.62		1.78338	1.64909	1.92859		1.43612	1.30207	1.58396
a) MACE	10	1.9	10	1.97		2.09823	1.94281	2.26608		1.60987	1.45367	1.78284
b) Myocardial infarction	1	1.07	1	0.74		1.85315	1.70345	2.016		1.72006	1.57161	1.88253
b) Myocardial infarction	1	1.07	2	0.91		2.2352	1.87459	2.66517		1.97096	1.64832	2.35676
b) Myocardial infarction	1	1.07	3	1.01		2.66214	2.24628	3.15498		2.24051	1.88383	2.66472
b) Myocardial infarction	1	1.07	4	1.09		3.01913	2.56303	3.55639		2.42063	2.04412	2.8665
b) Myocardial infarction	1	1.07	5	1.18		3.43949	2.92981	4.03784		2.61319	2.20937	3.09081
b) Myocardial infarction	1	1.07	6	1.26		3.645	3.10637	4.27702		2.70036	2.28089	3.19697
b) Myocardial infarction	1	1.07	7	1.36		4.24954	3.63534	4.96751		3.00517	2.54316	3.55111
b) Myocardial infarction	1	1.07	8	1.47		4.92111	4.21332	5.7478		3.30203	2.79167	3.90569
b) Myocardial infarction	1	1.07	9	1.62		5.61423	4.81272	6.54924		3.59805	3.03866	4.26041
b) Myocardial infarction	1	1.07	10	1.97		6.94618	5.96609	8.08727		4.17687	3.51788	4.95932
b) Myocardial infarction	2	1.21	1	0.74		1.54916	1.41759	1.69294		1.4629	1.33341	1.60497
b) Myocardial infarction	2	1.21	2	0.91		1.86854	1.5638	2.23266		1.67629	1.40006	2.00701
b) Myocardial infarction	2	1.21	3	1.01		2.22544	1.87397	2.64284		1.90554	1.59973	2.26981
b) Myocardial infarction	2	1.21	4	1.09		2.52387	2.13796	2.97945		2.05873	1.73529	2.44247
b) Myocardial infarction	2	1.21	5	1.18		2.87528	2.44365	3.38314		2.2225	1.87491	2.63452
b) Myocardial infarction	2	1.21	6	1.26		3.04708	2.59163	3.58257		2.29664	1.93539	2.72532
b) Myocardial infarction	2	1.21	7	1.36		3.55245	3.03244	4.16163		2.55588	2.15724	3.02819
b) Myocardial infarction	2	1.21	8	1.47		4.11386	3.51469	4.81517		2.80836	2.36756	3.33122
b) Myocardial infarction	2	1.21	9	1.62		4.69328	4.01422	5.48721		3.06012	2.5764	3.63465
b) Myocardial infarction	2	1.21	10	1.97		5.80673	4.97535	6.77704		3.55241	2.98239	4.23137
b) Myocardial infarction	3	1.27	1	0.74		1.43109	1.30865	1.56499		1.36326	1.24258	1.49567
b) Myocardial infarction	3	1.27	2	0.91		1.72613	1.44414	2.06319		1.56212	1.30455	1.87054
b) Myocardial infarction	3	1.27	3	1.01		2.05583	1.73069	2.44207		1.77576	1.49063	2.11543
b) Myocardial infarction	3	1.27	4	1.09		2.33152	1.97431	2.75336		1.91852	1.61654	2.27691
b) Myocardial infarction	3	1.27	5	1.18		2.65614	2.2567	3.12629		2.07113	1.74659	2.45598
b) Myocardial infarction	3	1.27	6	1.26		2.81485	2.39335	3.31058		2.14022	1.80285	2.54072
b) Myocardial infarction	3	1.27	7	1.36		3.2817	2.80033	3.84582		2.3818	2.00925	2.82344
b) Myocardial infarction	3	1.27	8	1.47		3.80033	3.24571	4.44972		2.61708	2.20507	3.10608
b) Myocardial infarction	3	1.27	9	1.62		4.33559	3.7064	5.07159		2.8517	2.39901	3.38981
b) Myocardial infarction	3	1.27	10	1.97		5.36418	4.59391	6.26361		3.31046	2.77678	3.9467
b) Myocardial infarction	4	1.33	1	0.74		1.32053	1.2102	1.44092		1.27547	1.16587	1.39537
b) Myocardial infarction	4	1.33	2	0.91		1.59278	1.33413	1.90156		1.46152	1.22235	1.74748
b) Myocardial infarction	4	1.33	3	1.01		1.89701	1.59889	2.25071		1.6614	1.39642	1.97665
b) Myocardial infarction	4	1.33	4	1.09		2.15139	1.82395	2.53762		1.79496	1.51418	2.12781
b) Myocardial infarction	4	1.33	5	1.18		2.45094	2.08493	2.8812		1.93774	1.63582	2.29539
b) Myocardial infarction	4	1.33	6	1.26		2.59738	2.21112	3.05112		2.00239	1.68805	2.37526
b) Myocardial infarction	4	1.33	7	1.36		3.02817	2.58699	3.54458		2.22841	1.88094	2.64008
b) Myocardial infarction	4	1.33	8	1.47		3.50673	2.99888	4.10058		2.44854	2.06425	2.90437
b) Myocardial infarction	4	1.33	9	1.62		4.00064	3.4246	4.67357		2.66804	2.24564	3.16989
b) Myocardial infarction	4	1.33	10	1.97		4.94976	4.24453	5.77217		3.09726	2.59895	3.69111
b) Myocardial infarction	5	1.39	1	0.74		1.20609	1.10062	1.32167		1.17153	1.06694	1.28637
b) Myocardial infarction	5	1.39	2	0.91		1.45474	1.21566	1.74085		1.34242	1.12037	1.60848
b) Myocardial infarction	5	1.39	3	1.01		1.73261	1.45683	2.0606		1.52601	1.27986	1.8195
b) Myocardial infarction	5	1.39	4	1.09		1.96495	1.66184	2.32336		1.64869	1.38775	1.9587
b) Myocardial infarction	5	1.39	5	1.18		2.23854	1.89948	2.63811		1.77984	1.49903	2.11324
b) Myocardial infarction	5	1.39	6	1.26		2.37229	2.01458	2.79352		1.83921	1.54696	2.18667
b) Myocardial infarction	5	1.39	7	1.36		2.76575	2.35697	3.24541		2.04682	1.72363	2.43061
b) Myocardial infarction	5	1.39	8	1.47		3.20283	2.73247	3.75416		2.24901	1.89158	2.67397
b) Myocardial infarction	5	1.39	9	1.62		3.65394	3.1204	4.2787		2.45063	2.05769	2.9186
b) Myocardial infarction	5	1.39	10	1.97		4.52081	3.86669	5.28559		2.84486	2.38105	3.39903
b) Myocardial infarction	6	1.44	1	0.74		1.07531	0.981716	1.17783		1.05368	0.960496	1.1559
b) Myocardial infarction	6	1.44	2	0.91		1.297	1.08418	1.5516		1.20738	1.00811	1.44603
b) Myocardial infarction	6	1.44	3	1.01		1.54474	1.29924	1.83663		1.3725	1.15152	1.63588
b) Myocardial infarction	6	1.44	4	1.09		1.75189	1.48222	2.07061		1.48284	1.24848	1.76119
b) Myocardial infarction	6	1.44	5	1.18		1.99581	1.6944	2.35083		1.60079	1.34866	1.90007
b) Myocardial infarction	6	1.44	6	1.26		2.11506	1.79702	2.48938		1.6542	1.39168	1.96624
b) Myocardial infarction	6	1.44	7	1.36		2.46585	2.10224	2.89234		1.84092	1.55014	2.18624
b) Myocardial infarction	6	1.44	8	1.47		2.85554	2.43674	3.34632		2.02277	1.70067	2.40587
b) Myocardial infarction	6	1.44	9	1.62		3.25773	2.78259	3.81401		2.2041	1.84968	2.62644
b) Myocardial infarction	6	1.44	10	1.97		4.03061	3.44833	4.71121		2.55868	2.14018	3.05902
b) Myocardial infarction	7	1.5	1	0.74		1.04499	0.95143	1.14776		1.02599	0.933126	1.1281
b) Myocardial infarction	7	1.5	2	0.91		1.26043	1.052	1.51016		1.17565	0.980277	1.40996
b) Myocardial infarction	7	1.5	3	1.01		1.50118	1.26059	1.7877		1.33643	1.11952	1.59538
b) Myocardial infarction	7	1.5	4	1.09		1.70249	1.4379	2.01577		1.44387	1.21353	1.71794
b) Myocardial infarction	7	1.5	5	1.18		1.93953	1.6437	2.28861		1.55873	1.31064	1.85378
b) Myocardial infarction	7	1.5	6	1.26		2.05542	1.74273	2.42421		1.61073	1.35187	1.91915
b) Myocardial infarction	7	1.5	7	1.36		2.39632	2.03881	2.81652		1.79254	1.5058	2.13388
b) Myocardial infarction	7	1.5	8	1.47		2.77502	2.36336	3.2584		1.96961	1.65188	2.34847
b) Myocardial infarction	7	1.5	9	1.62		3.16587	2.69895	3.71358		2.14618	1.79642	2.56405
b) Myocardial infarction	7	1.5	10	1.97		3.91696	3.34492	4.58683		2.49145	2.07852	2.98641
b) Myocardial infarction	8	1.57	1	0.74		1.05048	0.957075	1.153		1.04054	0.947363	1.14288
b) Myocardial infarction	8	1.57	2	0.91		1.26705	1.05789	1.51756		1.19232	0.994659	1.42927
b) Myocardial infarction	8	1.57	3	1.01		1.50906	1.26738	1.79684		1.35539	1.13563	1.61766
b) Myocardial infarction	8	1.57	4	1.09		1.71143	1.4461	2.02544		1.46435	1.2312	1.74165
b) Myocardial infarction	8	1.57	5	1.18		1.94971	1.65262	2.30021		1.58083	1.32935	1.8799
b) Myocardial infarction	8	1.57	6	1.26		2.06621	1.75258	2.43596		1.63357	1.37122	1.94611
b) Myocardial infarction	8	1.57	7	1.36		2.4089	2.05021	2.83034		1.81796	1.52706	2.16429
b) Myocardial infarction	8	1.57	8	1.47		2.78959	2.3761	3.27504		1.99755	1.67472	2.3826
b) Myocardial infarction	8	1.57	9	1.62		3.18249	2.7137	3.73227		2.17662	1.8211	2.60155
b) Myocardial infarction	8	1.57	10	1.97		3.93752	3.36287	4.61037		2.52678	2.10665	3.0307
b) Myocardial infarction	9	1.67	1	0.74		1.00056	0.911108	1.09879		0.992265	0.903244	1.09006
b) Myocardial infarction	9	1.67	2	0.91		1.20684	1.00726	1.44596		1.137	0.948242	1.36334
b) Myocardial infarction	9	1.67	3	1.01		1.43735	1.20676	1.712		1.2925	1.08253	1.5432
b) Myocardial infarction	9	1.67	4	1.09		1.6301	1.37637	1.9306		1.39641	1.17298	1.6624
b) Myocardial infarction	9	1.67	5	1.18		1.85706	1.573	2.19242		1.50749	1.26638	1.7945
b) Myocardial infarction	9	1.67	6	1.26		1.96802	1.66817	2.32177		1.55778	1.30612	1.85793
b) Myocardial infarction	9	1.67	7	1.36		2.29443	1.95161	2.69746		1.73362	1.45443	2.06641
b) Myocardial infarction	9	1.67	8	1.47		2.65702	2.262	3.12104		1.90487	1.59477	2.27526
b) Myocardial infarction	9	1.67	9	1.62		3.03126	2.58253	3.55795		2.07563	1.73341	2.48542
b) Myocardial infarction	9	1.67	10	1.97		3.7504	3.20003	4.39544		2.40955	2.00456	2.89635
b) Myocardial infarction	10	1.9	1	0.74		1	1	1		1	1	1
b) Myocardial infarction	10	1.9	2	0.91		1.20616	1.0333	1.40794		1.14587	0.98072	1.33882
b) Myocardial infarction	10	1.9	3	1.01		1.43655	1.23894	1.66567		1.30258	1.11969	1.51534
b) Myocardial infarction	10	1.9	4	1.09		1.62919	1.41471	1.87618		1.4073	1.21357	1.63195
b) Myocardial infarction	10	1.9	5	1.18		1.85602	1.61769	2.12947		1.51924	1.30951	1.76257
b) Myocardial infarction	10	1.9	6	1.26		1.96692	1.7157	2.25493		1.56992	1.34959	1.82623
b) Myocardial infarction	10	1.9	7	1.36		2.29314	2.00748	2.61946		1.74713	1.5015	2.03296
b) Myocardial infarction	10	1.9	8	1.47		2.65554	2.32708	3.03036		1.91972	1.64482	2.24057
b) Myocardial infarction	10	1.9	9	1.62		3.02956	2.65716	3.45416		2.09182	1.78618	2.44975
b) Myocardial infarction	10	1.9	10	1.97		3.74831	3.29361	4.26578		2.42833	2.06358	2.85756

## Sheet: Suppl. Figure 5
			Mean of			Unadjusted				Adjusted			Unadjusted:
Sex	Event	Percentile	apoB/apoA-1 ratio		HR	HR LCL	HR UCL		HR	HR LCL	HR UCL		Adjusted: adjusted for Total cholesterol, Triglycerides, Glucose, and Socioeconomic status
Men	a) MACE	1	0.54		1	1	1		1	1	1
Men	a) MACE	2	0.68		0.978438	0.887737	1.07841		0.956788	0.867718	1.055
Men	a) MACE	3	0.76		1.11431	1.01491	1.22344		1.07306	0.976325	1.17938
Men	a) MACE	4	0.83		1.18534	1.08207	1.29847		1.11528	1.01624	1.22397
Men	a) MACE	5	0.9		1.27966	1.17043	1.39909		1.17526	1.07194	1.28854
Men	a) MACE	6	0.98		1.4471	1.3263	1.57891		1.31047	1.19648	1.43532
Men	a) MACE	7	1.06		1.49992	1.37571	1.63534		1.32713	1.21107	1.45432
Men	a) MACE	8	1.15		1.66924	1.53343	1.81708		1.44733	1.32087	1.58589
Men	a) MACE	9	1.28		1.91869	1.76445	2.08641		1.61977	1.47678	1.77661
Men	a) MACE	10	1.61		2.29871	2.1167	2.49638		1.86	1.6923	2.04433
Men	b) Myocardial infarction	1	0.54		1	1	1		1	1	1
Men	b) Myocardial infarction	2	0.68		1.11492	0.953029	1.30431		1.06963	0.913789	1.25205
Men	b) Myocardial infarction	3	0.76		1.39202	1.20024	1.61445		1.29956	1.11889	1.50941
Men	b) Myocardial infarction	4	0.83		1.50624	1.3035	1.74052		1.36	1.17392	1.57558
Men	b) Myocardial infarction	5	0.9		1.722	1.49581	1.98241		1.50492	1.30224	1.73916
Men	b) Myocardial infarction	6	0.98		2.12327	1.85247	2.43365		1.81375	1.57419	2.08977
Men	b) Myocardial infarction	7	1.06		2.22366	1.94215	2.54597		1.83888	1.59516	2.11985
Men	b) Myocardial infarction	8	1.15		2.59945	2.27619	2.96861		2.08841	1.81282	2.4059
Men	b) Myocardial infarction	9	1.28		3.14742	2.76177	3.58693		2.452	2.12763	2.82582
Men	b) Myocardial infarction	10	1.61		4.01409	3.53024	4.56424		2.98327	2.58409	3.44411
Men	c) Ischaemic stroke	1	0.54		1	1	1		1	1	1
Men	c) Ischaemic stroke	2	0.68		0.95198	0.813215	1.11442		0.940999	0.803302	1.1023
Men	c) Ischaemic stroke	3	0.76		1.07772	0.926515	1.25359		1.05335	0.904064	1.2273
Men	c) Ischaemic stroke	4	0.83		1.161	1.00249	1.34456		1.11908	0.963396	1.29992
Men	c) Ischaemic stroke	5	0.9		1.17727	1.01835	1.361		1.11406	0.959313	1.29376
Men	c) Ischaemic stroke	6	0.98		1.19884	1.03817	1.38437		1.12815	0.970988	1.31075
Men	c) Ischaemic stroke	7	1.06		1.28369	1.11434	1.47876		1.19562	1.02921	1.38893
Men	c) Ischaemic stroke	8	1.15		1.35892	1.18144	1.56306		1.25362	1.07819	1.45759
Men	c) Ischaemic stroke	9	1.28		1.42678	1.2408	1.64063		1.30038	1.11497	1.51663
Men	c) Ischaemic stroke	10	1.61		1.63916	1.42833	1.88111		1.46238	1.24879	1.71251
Men	d) Cardiovascular mortality	1	0.54		1	1	1		1	1	1
Men	d) Cardiovascular mortality	2	0.68		0.952531	0.827191	1.09686		0.947275	0.821963	1.09169
Men	d) Cardiovascular mortality	3	0.76		1.01108	0.881451	1.15978		1.00237	0.872532	1.15152
Men	d) Cardiovascular mortality	4	0.83		0.982962	0.858006	1.12612		0.959194	0.835051	1.10179
Men	d) Cardiovascular mortality	5	0.9		1.08759	0.953367	1.2407		1.03215	0.901093	1.18227
Men	d) Cardiovascular mortality	6	0.98		1.21526	1.06862	1.38203		1.15367	1.00877	1.31939
Men	d) Cardiovascular mortality	7	1.06		1.18256	1.03981	1.34491		1.10087	0.960794	1.26137
Men	d) Cardiovascular mortality	8	1.15		1.36517	1.20428	1.54754		1.24174	1.0846	1.42163
Men	d) Cardiovascular mortality	9	1.28		1.49305	1.31792	1.69145		1.32695	1.15604	1.52312
Men	d) Cardiovascular mortality	10	1.61		1.78734	1.58128	2.02026		1.48216	1.28717	1.70669
Men	e) MACE, CABG or PCI	1	0.54		1	1	1		1	1	1
Men	e) MACE, CABG or PCI	2	0.68		1.00781	0.917537	1.10697		0.98244	0.894086	1.07952
Men	e) MACE, CABG or PCI	3	0.76		1.18425	1.08269	1.29534		1.13362	1.03537	1.24119
Men	e) MACE, CABG or PCI	4	0.83		1.25772	1.15229	1.37279		1.17519	1.07483	1.28493
Men	e) MACE, CABG or PCI	5	0.9		1.41828	1.30232	1.54456		1.29062	1.18199	1.40924
Men	e) MACE, CABG or PCI	6	0.98		1.55814	1.43292	1.69431		1.39499	1.27831	1.52232
Men	e) MACE, CABG or PCI	7	1.06		1.67419	1.5413	1.81853		1.45954	1.33733	1.59291
Men	e) MACE, CABG or PCI	8	1.15		1.90322	1.75478	2.06421		1.62035	1.48484	1.76823
Men	e) MACE, CABG or PCI	9	1.28		2.18985	2.02108	2.37272		1.81128	1.65844	1.9782
Men	e) MACE, CABG or PCI	10	1.61		2.77674	2.56674	3.00392		2.19385	2.00562	2.39974
Men	f) CABG or PCI	1	0.54		1	1	1		1	1	1
Men	f) CABG or PCI	2	0.68		1.18446	0.968327	1.44883		1.12287	0.91749	1.37423
Men	f) CABG or PCI	3	0.76		1.73693	1.44278	2.09103		1.58354	1.31331	1.90938
Men	f) CABG or PCI	4	0.83		1.97946	1.65307	2.37029		1.73951	1.44871	2.08869
Men	f) CABG or PCI	5	0.9		2.52548	2.12182	3.00593		2.1411	1.79146	2.55898
Men	f) CABG or PCI	6	0.98		2.68591	2.26033	3.19162		2.21388	1.85295	2.64512
Men	f) CABG or PCI	7	1.06		3.10679	2.62204	3.68114		2.47088	2.07044	2.94877
Men	f) CABG or PCI	8	1.15		3.90969	3.31063	4.61717		3.01347	2.52854	3.5914
Men	f) CABG or PCI	9	1.28		4.49819	3.81485	5.30394		3.36238	2.81948	4.00982
Men	f) CABG or PCI	10	1.61		6.22085	5.29106	7.31404		4.4512	3.72897	5.31331

## Sheet: Suppl. Figure 6
			Mean of			Unadjusted				Adjusted			Unadjusted:
Sex	Event	Percentile	apoB/apoA-1 ratio		HR	HR LCL	HR UCL		HR	HR LCL	HR UCL		Adjusted: adjusted for Total cholesterol, Triglycerides, Glucose, and Socioeconomic status
Women	a) MACE	1	0.43		1	1	1		1	1	1
Women	a) MACE	2	0.54		1.09484	0.950777	1.26073		1.07965	0.937099	1.24388
Women	a) MACE	3	0.61		1.14415	0.997825	1.31193		1.107	0.964419	1.27067
Women	a) MACE	4	0.67		1.09336	0.955088	1.25165		1.0327	0.900659	1.1841
Women	a) MACE	5	0.73		1.09421	0.959113	1.24834		1.03813	0.907841	1.18712
Women	a) MACE	6	0.8		1.25427	1.10406	1.42492		1.16478	1.02173	1.32786
Women	a) MACE	7	0.87		1.37208	1.21122	1.5543		1.24964	1.09821	1.42195
Women	a) MACE	8	0.96		1.51934	1.34423	1.71727		1.35565	1.19171	1.54215
Women	a) MACE	9	1.08		1.57746	1.39791	1.78006		1.37448	1.20761	1.56442
Women	a) MACE	10	1.4		1.96517	1.7456	2.21235		1.61293	1.41379	1.84011
Women	b) Myocardial infarction	1	0.43		1	1	1		1	1	1
Women	b) Myocardial infarction	2	0.54		1.06489	0.822783	1.37823		1.02853	0.794041	1.33228
Women	b) Myocardial infarction	3	0.61		1.22658	0.959733	1.56763		1.15123	0.899268	1.47378
Women	b) Myocardial infarction	4	0.67		1.30428	1.02728	1.65598		1.18137	0.928046	1.50385
Women	b) Myocardial infarction	5	0.73		1.24667	0.985501	1.57705		1.12074	0.882632	1.42309
Women	b) Myocardial infarction	6	0.8		1.56745	1.25137	1.96337		1.35898	1.07897	1.71166
Women	b) Myocardial infarction	7	0.87		1.79173	1.43788	2.23265		1.50635	1.20029	1.89045
Women	b) Myocardial infarction	8	0.96		2.16547	1.74655	2.68487		1.74761	1.3955	2.18857
Women	b) Myocardial infarction	9	1.08		2.49933	2.02291	3.08795		1.93092	1.54246	2.41722
Women	b) Myocardial infarction	10	1.4		3.23233	2.62515	3.97995		2.27702	1.81347	2.85906
Women	c) Ischaemic stroke	1	0.43		1	1	1		1	1	1
Women	c) Ischaemic stroke	2	0.54		1.16634	0.936218	1.45302		1.1611	0.931232	1.44771
Women	c) Ischaemic stroke	3	0.61		1.25135	1.0123	1.54686		1.22945	0.992904	1.52235
Women	c) Ischaemic stroke	4	0.67		1.18497	0.960393	1.46205		1.143	0.924035	1.41384
Women	c) Ischaemic stroke	5	0.73		1.1284	0.917322	1.38805		1.09584	0.887639	1.35288
Women	c) Ischaemic stroke	6	0.8		1.36077	1.1154	1.66013		1.29646	1.0569	1.59031
Women	c) Ischaemic stroke	7	0.87		1.31002	1.07507	1.59633		1.22718	1.00006	1.50589
Women	c) Ischaemic stroke	8	0.96		1.50635	1.2423	1.82651		1.38616	1.13178	1.69771
Women	c) Ischaemic stroke	9	1.08		1.4879	1.22867	1.80183		1.3452	1.09606	1.65097
Women	c) Ischaemic stroke	10	1.4		1.73703	1.43914	2.09659		1.48758	1.20696	1.83343
Women	d) Cardiovascular mortality	1	0.43		1	1	1		1	1	1
Women	d) Cardiovascular mortality	2	0.54		1.03654	0.847394	1.2679		1.03648	0.846642	1.26888
Women	d) Cardiovascular mortality	3	0.61		1.09535	0.901724	1.33055		1.07324	0.882139	1.30574
Women	d) Cardiovascular mortality	4	0.67		0.957158	0.788094	1.16249		0.918007	0.754157	1.11746
Women	d) Cardiovascular mortality	5	0.73		1.04644	0.869347	1.25962		1.01691	0.842076	1.22803
Women	d) Cardiovascular mortality	6	0.8		1.11054	0.927035	1.33036		1.05984	0.880408	1.27585
Women	d) Cardiovascular mortality	7	0.87		1.22019	1.0227	1.45581		1.14157	0.950931	1.37044
Women	d) Cardiovascular mortality	8	0.96		1.26071	1.05892	1.50097		1.17115	0.975328	1.40629
Women	d) Cardiovascular mortality	9	1.08		1.32842	1.11911	1.57688		1.2055	1.00363	1.44797
Women	d) Cardiovascular mortality	10	1.4		1.65464	1.39857	1.95759		1.43888	1.19489	1.7327
Women	e) MACE, CABG or PCI	1	0.43		1	1	1		1	1	1
Women	e) MACE, CABG or PCI	2	0.54		1.11535	0.971425	1.28059		1.09467	0.952949	1.25746
Women	e) MACE, CABG or PCI	3	0.61		1.16189	1.01608	1.32863		1.1168	0.975675	1.27833
Women	e) MACE, CABG or PCI	4	0.67		1.0986	0.961916	1.2547		1.03025	0.900693	1.17844
Women	e) MACE, CABG or PCI	5	0.73		1.12949	0.99276	1.28506		1.0618	0.93117	1.21076
Women	e) MACE, CABG or PCI	6	0.8		1.28453	1.13343	1.45578		1.18	1.03772	1.34179
Women	e) MACE, CABG or PCI	7	0.87		1.41366	1.25097	1.59751		1.27344	1.12203	1.4453
Women	e) MACE, CABG or PCI	8	0.96		1.60328	1.4222	1.80743		1.41362	1.24617	1.60358
Women	e) MACE, CABG or PCI	9	1.08		1.68593	1.49792	1.89754		1.45235	1.27972	1.64826
Women	e) MACE, CABG or PCI	10	1.4		2.13938	1.90532	2.40219		1.73934	1.52927	1.97826
Women	f) CABG or PCI	1	0.43		1	1	1		1	1	1
Women	f) CABG or PCI	2	0.54		1.87611	1.20974	2.90954		1.73405	1.11697	2.69204
Women	f) CABG or PCI	3	0.61		1.84863	1.19898	2.8503		1.64092	1.06199	2.53544
Women	f) CABG or PCI	4	0.67		1.93091	1.26043	2.95805		1.64291	1.06884	2.52533
Women	f) CABG or PCI	5	0.73		2.07667	1.36664	3.15561		1.71926	1.12584	2.62547
Women	f) CABG or PCI	6	0.8		2.27246	1.50604	3.4289		1.81517	1.19478	2.75768
Women	f) CABG or PCI	7	0.87		3.228	2.17183	4.79778		2.48799	1.6587	3.7319
Women	f) CABG or PCI	8	0.96		4.42312	3.00348	6.51378		3.27127	2.19313	4.87944
Women	f) CABG or PCI	9	1.08		5.55949	3.79263	8.14946		3.99846	2.68338	5.95804
Women	f) CABG or PCI	10	1.4		7.60981	5.2153	11.1037		5.1663	3.45402	7.72743

## Sheet: Suppl. Figure 7
	Percentile	Mean of	Percentile	Mean of			Unadjusted				Adjusted			Unadjusted: adjusted for Sex
Event	apoA-1	apoA-1	apoB	apoB		HR	HR LCL	HR UCL		HR	HR LCL	HR UCL		Adjusted: adjusted for Sex, Total cholesterol, Triglycerides, Glucose, and Socioeconomic status
a) MACE	1	1.07	1	0.74		1.56875	1.48201	1.66058		1.40077	1.31724	1.48959
a) MACE	1	1.07	2	0.91		1.74463	1.56904	1.93987		1.50824	1.35346	1.68072
a) MACE	1	1.07	3	1.01		1.8213	1.64123	2.02111		1.53461	1.37961	1.70704
a) MACE	1	1.07	4	1.09		1.96213	1.77429	2.16985		1.60683	1.44819	1.78284
a) MACE	1	1.07	5	1.18		2.11628	1.91714	2.33612		1.67167	1.50739	1.85385
a) MACE	1	1.07	6	1.26		2.13398	1.93307	2.35577		1.67414	1.50834	1.85816
a) MACE	1	1.07	7	1.36		2.39871	2.17845	2.64123		1.82207	1.64362	2.01989
a) MACE	1	1.07	8	1.47		2.56231	2.32738	2.82097		1.89082	1.70365	2.09855
a) MACE	1	1.07	9	1.62		2.79768	2.54306	3.07778		2.01167	1.81038	2.23534
a) MACE	1	1.07	10	1.97		3.29161	2.99618	3.61617		2.25505	2.02437	2.51202
a) MACE	2	1.21	1	0.74		1.34791	1.26935	1.43132		1.23356	1.1582	1.31382
a) MACE	2	1.21	2	0.91		1.49902	1.34595	1.6695		1.3282	1.19072	1.48154
a) MACE	2	1.21	3	1.01		1.5649	1.40798	1.7393		1.35143	1.2135	1.50503
a) MACE	2	1.21	4	1.09		1.6859	1.52199	1.86747		1.41502	1.2735	1.57225
a) MACE	2	1.21	5	1.18		1.81835	1.64438	2.01073		1.47212	1.32519	1.63534
a) MACE	2	1.21	6	1.26		1.83356	1.65837	2.02725		1.47429	1.32591	1.63929
a) MACE	2	1.21	7	1.36		2.06102	1.86872	2.27312		1.60456	1.4445	1.78237
a) MACE	2	1.21	8	1.47		2.20159	1.99651	2.42774		1.66511	1.49702	1.85207
a) MACE	2	1.21	9	1.62		2.40382	2.18137	2.64896		1.77153	1.59057	1.97308
a) MACE	2	1.21	10	1.97		2.82822	2.56974	3.11269		1.98586	1.7785	2.21741
a) MACE	3	1.27	1	0.74		1.24518	1.17222	1.32267		1.15385	1.08353	1.22874
a) MACE	3	1.27	2	0.91		1.38478	1.24317	1.54252		1.24238	1.11379	1.38581
a) MACE	3	1.27	3	1.01		1.44563	1.30049	1.60697		1.2641	1.13506	1.40781
a) MACE	3	1.27	4	1.09		1.55741	1.40578	1.7254		1.32359	1.19103	1.4709
a) MACE	3	1.27	5	1.18		1.67977	1.51884	1.85775		1.377	1.23934	1.52994
a) MACE	3	1.27	6	1.26		1.69382	1.53176	1.87301		1.37903	1.23996	1.5337
a) MACE	3	1.27	7	1.36		1.90394	1.72603	2.1002		1.50089	1.35076	1.66769
a) MACE	3	1.27	8	1.47		2.0338	1.84408	2.24304		1.55752	1.39988	1.73291
a) MACE	3	1.27	9	1.62		2.22062	2.01464	2.44766		1.65707	1.48715	1.8464
a) MACE	3	1.27	10	1.97		2.61267	2.37324	2.87625		1.85755	1.66268	2.07526
a) MACE	4	1.33	1	0.74		1.15821	1.09258	1.22779		1.09183	1.02789	1.15975
a) MACE	4	1.33	2	0.91		1.28806	1.15776	1.43303		1.1756	1.05547	1.30939
a) MACE	4	1.33	3	1.01		1.34467	1.21117	1.49287		1.19616	1.07545	1.33041
a) MACE	4	1.33	4	1.09		1.44864	1.30916	1.60298		1.25244	1.12829	1.39025
a) MACE	4	1.33	5	1.18		1.56245	1.4146	1.72577		1.30299	1.17401	1.44613
a) MACE	4	1.33	6	1.26		1.57552	1.42661	1.73997		1.30491	1.17435	1.44998
a) MACE	4	1.33	7	1.36		1.77097	1.60738	1.95121		1.42021	1.27902	1.57699
a) MACE	4	1.33	8	1.47		1.89176	1.7175	2.0837		1.4738	1.32549	1.63871
a) MACE	4	1.33	9	1.62		2.06553	1.87644	2.27367		1.568	1.40809	1.74607
a) MACE	4	1.33	10	1.97		2.4302	2.21033	2.67193		1.7577	1.57414	1.96267
a) MACE	5	1.39	1	0.74		1.08518	1.02095	1.15346		1.0307	0.968197	1.09724
a) MACE	5	1.39	2	0.91		1.20685	1.08291	1.34497		1.10978	0.994889	1.23793
a) MACE	5	1.39	3	1.01		1.25988	1.13284	1.40117		1.12918	1.01367	1.25786
a) MACE	5	1.39	4	1.09		1.3573	1.22448	1.50452		1.18232	1.06346	1.31447
a) MACE	5	1.39	5	1.18		1.46394	1.32298	1.61991		1.23003	1.1064	1.36747
a) MACE	5	1.39	6	1.26		1.47618	1.33435	1.63308		1.23185	1.10681	1.37102
a) MACE	5	1.39	7	1.36		1.65931	1.5035	1.83126		1.3407	1.20548	1.49108
a) MACE	5	1.39	8	1.47		1.77248	1.60665	1.95542		1.39128	1.24928	1.54942
a) MACE	5	1.39	9	1.62		1.93529	1.7552	2.13386		1.48021	1.32696	1.65114
a) MACE	5	1.39	10	1.97		2.27697	2.06735	2.50784		1.65929	1.48339	1.85605
a) MACE	6	1.44	1	0.74		1.05735	0.9966	1.12179		1.01694	0.957341	1.08025
a) MACE	6	1.44	2	0.91		1.17589	1.05624	1.30909		1.09496	0.982722	1.22002
a) MACE	6	1.44	3	1.01		1.22756	1.10498	1.36374		1.11411	1.00126	1.23968
a) MACE	6	1.44	4	1.09		1.32248	1.19451	1.46416		1.16653	1.05038	1.29553
a) MACE	6	1.44	5	1.18		1.42638	1.29081	1.57619		1.21361	1.0929	1.34765
a) MACE	6	1.44	6	1.26		1.43831	1.30179	1.58914		1.2154	1.09315	1.35132
a) MACE	6	1.44	7	1.36		1.61674	1.46672	1.7821		1.3228	1.19033	1.47001
a) MACE	6	1.44	8	1.47		1.72701	1.56713	1.90319		1.37271	1.23328	1.5279
a) MACE	6	1.44	9	1.62		1.88564	1.71207	2.07682		1.46044	1.30985	1.62835
a) MACE	6	1.44	10	1.97		2.21855	2.0166	2.44074		1.63714	1.46408	1.83065
a) MACE	7	1.5	1	0.74		1.00164	0.94215	1.06489		0.968618	0.910328	1.03064
a) MACE	7	1.5	2	0.91		1.11394	0.999401	1.2416		1.04293	0.935046	1.16326
a) MACE	7	1.5	3	1.01		1.16289	1.04546	1.29351		1.06117	0.952522	1.18221
a) MACE	7	1.5	4	1.09		1.25281	1.13007	1.38888		1.1111	0.999121	1.23564
a) MACE	7	1.5	5	1.18		1.35124	1.22112	1.49522		1.15594	1.03937	1.28559
a) MACE	7	1.5	6	1.26		1.36254	1.2312	1.50789		1.15765	1.03921	1.28958
a) MACE	7	1.5	7	1.36		1.53157	1.38724	1.6909		1.25994	1.1316	1.40284
a) MACE	7	1.5	8	1.47		1.63603	1.4823	1.80569		1.30748	1.17235	1.45818
a) MACE	7	1.5	9	1.62		1.7863	1.61944	1.97037		1.39105	1.245	1.55422
a) MACE	7	1.5	10	1.97		2.10168	1.90763	2.31546		1.55934	1.39164	1.74725
a) MACE	8	1.57	1	0.74		1.00796	0.948821	1.07079		0.987355	0.928918	1.04947
a) MACE	8	1.57	2	0.91		1.12097	1.00614	1.2489		1.0631	0.953638	1.18514
a) MACE	8	1.57	3	1.01		1.17023	1.05227	1.30141		1.0817	0.971162	1.20481
a) MACE	8	1.57	4	1.09		1.26071	1.13778	1.39694		1.1326	1.01885	1.25904
a) MACE	8	1.57	5	1.18		1.35976	1.22914	1.50427		1.1783	1.05959	1.31031
a) MACE	8	1.57	6	1.26		1.37113	1.23956	1.51667		1.18004	1.05952	1.31427
a) MACE	8	1.57	7	1.36		1.54123	1.39658	1.70086		1.28431	1.15351	1.42994
a) MACE	8	1.57	8	1.47		1.64635	1.49198	1.81669		1.33277	1.19474	1.48675
a) MACE	8	1.57	9	1.62		1.79757	1.63013	1.98222		1.41796	1.26872	1.58475
a) MACE	8	1.57	10	1.97		2.11494	1.92006	2.32959		1.58951	1.41796	1.78181
a) MACE	9	1.67	1	0.74		1.00144	0.943403	1.06304		0.987651	0.930155	1.0487
a) MACE	9	1.67	2	0.91		1.11371	0.999984	1.24037		1.06342	0.954319	1.185
a) MACE	9	1.67	3	1.01		1.16265	1.04596	1.29235		1.08202	0.971873	1.20465
a) MACE	9	1.67	4	1.09		1.25255	1.13047	1.38781		1.13294	1.01904	1.25957
a) MACE	9	1.67	5	1.18		1.35096	1.2214	1.49426		1.17866	1.0598	1.31084
a) MACE	9	1.67	6	1.26		1.36225	1.23175	1.50659		1.1804	1.0596	1.31497
a) MACE	9	1.67	7	1.36		1.53125	1.38787	1.68944		1.2847	1.15353	1.43079
a) MACE	9	1.67	8	1.47		1.63569	1.48282	1.80431		1.33317	1.19461	1.4878
a) MACE	9	1.67	9	1.62		1.78594	1.61975	1.96917		1.41838	1.2682	1.58635
a) MACE	9	1.67	10	1.97		2.10124	1.90769	2.31444		1.58999	1.417	1.78409
a) MACE	10	1.9	1	0.74		1	1	1		1	1	1
a) MACE	10	1.9	2	0.91		1.11211	1.0167	1.21648		1.07672	0.983672	1.17857
a) MACE	10	1.9	3	1.01		1.16098	1.0637	1.26717		1.09555	1.00143	1.19852
a) MACE	10	1.9	4	1.09		1.25076	1.15051	1.35974		1.1471	1.05006	1.25311
a) MACE	10	1.9	5	1.18		1.34902	1.24346	1.46355		1.19339	1.09153	1.30476
a) MACE	10	1.9	6	1.26		1.3603	1.25402	1.47559		1.19516	1.09064	1.30969
a) MACE	10	1.9	7	1.36		1.52905	1.41304	1.6546		1.30076	1.18637	1.42618
a) MACE	10	1.9	8	1.47		1.63334	1.50976	1.76705		1.34984	1.22759	1.48426
a) MACE	10	1.9	9	1.62		1.78338	1.64909	1.92859		1.43612	1.30207	1.58396
a) MACE	10	1.9	10	1.97		2.09823	1.94281	2.26608		1.60987	1.45367	1.78284
b) Myocardial infarction	1	1.07	1	0.74		1.85315	1.70345	2.016		1.72006	1.57161	1.88253
b) Myocardial infarction	1	1.07	2	0.91		2.2352	1.87459	2.66517		1.97096	1.64832	2.35676
b) Myocardial infarction	1	1.07	3	1.01		2.66214	2.24628	3.15498		2.24051	1.88383	2.66472
b) Myocardial infarction	1	1.07	4	1.09		3.01913	2.56303	3.55639		2.42063	2.04412	2.8665
b) Myocardial infarction	1	1.07	5	1.18		3.43949	2.92981	4.03784		2.61319	2.20937	3.09081
b) Myocardial infarction	1	1.07	6	1.26		3.645	3.10637	4.27702		2.70036	2.28089	3.19697
b) Myocardial infarction	1	1.07	7	1.36		4.24954	3.63534	4.96751		3.00517	2.54316	3.55111
b) Myocardial infarction	1	1.07	8	1.47		4.92111	4.21332	5.7478		3.30203	2.79167	3.90569
b) Myocardial infarction	1	1.07	9	1.62		5.61423	4.81272	6.54924		3.59805	3.03866	4.26041
b) Myocardial infarction	1	1.07	10	1.97		6.94618	5.96609	8.08727		4.17687	3.51788	4.95932
b) Myocardial infarction	2	1.21	1	0.74		1.54916	1.41759	1.69294		1.4629	1.33341	1.60497
b) Myocardial infarction	2	1.21	2	0.91		1.86854	1.5638	2.23266		1.67629	1.40006	2.00701
b) Myocardial infarction	2	1.21	3	1.01		2.22544	1.87397	2.64284		1.90554	1.59973	2.26981
b) Myocardial infarction	2	1.21	4	1.09		2.52387	2.13796	2.97945		2.05873	1.73529	2.44247
b) Myocardial infarction	2	1.21	5	1.18		2.87528	2.44365	3.38314		2.2225	1.87491	2.63452
b) Myocardial infarction	2	1.21	6	1.26		3.04708	2.59163	3.58257		2.29664	1.93539	2.72532
b) Myocardial infarction	2	1.21	7	1.36		3.55245	3.03244	4.16163		2.55588	2.15724	3.02819
b) Myocardial infarction	2	1.21	8	1.47		4.11386	3.51469	4.81517		2.80836	2.36756	3.33122
b) Myocardial infarction	2	1.21	9	1.62		4.69328	4.01422	5.48721		3.06012	2.5764	3.63465
b) Myocardial infarction	2	1.21	10	1.97		5.80673	4.97535	6.77704		3.55241	2.98239	4.23137
b) Myocardial infarction	3	1.27	1	0.74		1.43109	1.30865	1.56499		1.36326	1.24258	1.49567
b) Myocardial infarction	3	1.27	2	0.91		1.72613	1.44414	2.06319		1.56212	1.30455	1.87054
b) Myocardial infarction	3	1.27	3	1.01		2.05583	1.73069	2.44207		1.77576	1.49063	2.11543
b) Myocardial infarction	3	1.27	4	1.09		2.33152	1.97431	2.75336		1.91852	1.61654	2.27691
b) Myocardial infarction	3	1.27	5	1.18		2.65614	2.2567	3.12629		2.07113	1.74659	2.45598
b) Myocardial infarction	3	1.27	6	1.26		2.81485	2.39335	3.31058		2.14022	1.80285	2.54072
b) Myocardial infarction	3	1.27	7	1.36		3.2817	2.80033	3.84582		2.3818	2.00925	2.82344
b) Myocardial infarction	3	1.27	8	1.47		3.80033	3.24571	4.44972		2.61708	2.20507	3.10608
b) Myocardial infarction	3	1.27	9	1.62		4.33559	3.7064	5.07159		2.8517	2.39901	3.38981
b) Myocardial infarction	3	1.27	10	1.97		5.36418	4.59391	6.26361		3.31046	2.77678	3.9467
b) Myocardial infarction	4	1.33	1	0.74		1.32053	1.2102	1.44092		1.27547	1.16587	1.39537
b) Myocardial infarction	4	1.33	2	0.91		1.59278	1.33413	1.90156		1.46152	1.22235	1.74748
b) Myocardial infarction	4	1.33	3	1.01		1.89701	1.59889	2.25071		1.6614	1.39642	1.97665
b) Myocardial infarction	4	1.33	4	1.09		2.15139	1.82395	2.53762		1.79496	1.51418	2.12781
b) Myocardial infarction	4	1.33	5	1.18		2.45094	2.08493	2.8812		1.93774	1.63582	2.29539
b) Myocardial infarction	4	1.33	6	1.26		2.59738	2.21112	3.05112		2.00239	1.68805	2.37526
b) Myocardial infarction	4	1.33	7	1.36		3.02817	2.58699	3.54458		2.22841	1.88094	2.64008
b) Myocardial infarction	4	1.33	8	1.47		3.50673	2.99888	4.10058		2.44854	2.06425	2.90437
b) Myocardial infarction	4	1.33	9	1.62		4.00064	3.4246	4.67357		2.66804	2.24564	3.16989
b) Myocardial infarction	4	1.33	10	1.97		4.94976	4.24453	5.77217		3.09726	2.59895	3.69111
b) Myocardial infarction	5	1.39	1	0.74		1.20609	1.10062	1.32167		1.17153	1.06694	1.28637
b) Myocardial infarction	5	1.39	2	0.91		1.45474	1.21566	1.74085		1.34242	1.12037	1.60848
b) Myocardial infarction	5	1.39	3	1.01		1.73261	1.45683	2.0606		1.52601	1.27986	1.8195
b) Myocardial infarction	5	1.39	4	1.09		1.96495	1.66184	2.32336		1.64869	1.38775	1.9587
b) Myocardial infarction	5	1.39	5	1.18		2.23854	1.89948	2.63811		1.77984	1.49903	2.11324
b) Myocardial infarction	5	1.39	6	1.26		2.37229	2.01458	2.79352		1.83921	1.54696	2.18667
b) Myocardial infarction	5	1.39	7	1.36		2.76575	2.35697	3.24541		2.04682	1.72363	2.43061
b) Myocardial infarction	5	1.39	8	1.47		3.20283	2.73247	3.75416		2.24901	1.89158	2.67397
b) Myocardial infarction	5	1.39	9	1.62		3.65394	3.1204	4.2787		2.45063	2.05769	2.9186
b) Myocardial infarction	5	1.39	10	1.97		4.52081	3.86669	5.28559		2.84486	2.38105	3.39903
b) Myocardial infarction	6	1.44	1	0.74		1.07531	0.981716	1.17783		1.05368	0.960496	1.1559
b) Myocardial infarction	6	1.44	2	0.91		1.297	1.08418	1.5516		1.20738	1.00811	1.44603
b) Myocardial infarction	6	1.44	3	1.01		1.54474	1.29924	1.83663		1.3725	1.15152	1.63588
b) Myocardial infarction	6	1.44	4	1.09		1.75189	1.48222	2.07061		1.48284	1.24848	1.76119
b) Myocardial infarction	6	1.44	5	1.18		1.99581	1.6944	2.35083		1.60079	1.34866	1.90007
b) Myocardial infarction	6	1.44	6	1.26		2.11506	1.79702	2.48938		1.6542	1.39168	1.96624
b) Myocardial infarction	6	1.44	7	1.36		2.46585	2.10224	2.89234		1.84092	1.55014	2.18624
b) Myocardial infarction	6	1.44	8	1.47		2.85554	2.43674	3.34632		2.02277	1.70067	2.40587
b) Myocardial infarction	6	1.44	9	1.62		3.25773	2.78259	3.81401		2.2041	1.84968	2.62644
b) Myocardial infarction	6	1.44	10	1.97		4.03061	3.44833	4.71121		2.55868	2.14018	3.05902
b) Myocardial infarction	7	1.5	1	0.74		1.04499	0.95143	1.14776		1.02599	0.933126	1.1281
b) Myocardial infarction	7	1.5	2	0.91		1.26043	1.052	1.51016		1.17565	0.980277	1.40996
b) Myocardial infarction	7	1.5	3	1.01		1.50118	1.26059	1.7877		1.33643	1.11952	1.59538
b) Myocardial infarction	7	1.5	4	1.09		1.70249	1.4379	2.01577		1.44387	1.21353	1.71794
b) Myocardial infarction	7	1.5	5	1.18		1.93953	1.6437	2.28861		1.55873	1.31064	1.85378
b) Myocardial infarction	7	1.5	6	1.26		2.05542	1.74273	2.42421		1.61073	1.35187	1.91915
b) Myocardial infarction	7	1.5	7	1.36		2.39632	2.03881	2.81652		1.79254	1.5058	2.13388
b) Myocardial infarction	7	1.5	8	1.47		2.77502	2.36336	3.2584		1.96961	1.65188	2.34847
b) Myocardial infarction	7	1.5	9	1.62		3.16587	2.69895	3.71358		2.14618	1.79642	2.56405
b) Myocardial infarction	7	1.5	10	1.97		3.91696	3.34492	4.58683		2.49145	2.07852	2.98641
b) Myocardial infarction	8	1.57	1	0.74		1.05048	0.957075	1.153		1.04054	0.947363	1.14288
b) Myocardial infarction	8	1.57	2	0.91		1.26705	1.05789	1.51756		1.19232	0.994659	1.42927
b) Myocardial infarction	8	1.57	3	1.01		1.50906	1.26738	1.79684		1.35539	1.13563	1.61766
b) Myocardial infarction	8	1.57	4	1.09		1.71143	1.4461	2.02544		1.46435	1.2312	1.74165
b) Myocardial infarction	8	1.57	5	1.18		1.94971	1.65262	2.30021		1.58083	1.32935	1.8799
b) Myocardial infarction	8	1.57	6	1.26		2.06621	1.75258	2.43596		1.63357	1.37122	1.94611
b) Myocardial infarction	8	1.57	7	1.36		2.4089	2.05021	2.83034		1.81796	1.52706	2.16429
b) Myocardial infarction	8	1.57	8	1.47		2.78959	2.3761	3.27504		1.99755	1.67472	2.3826
b) Myocardial infarction	8	1.57	9	1.62		3.18249	2.7137	3.73227		2.17662	1.8211	2.60155
b) Myocardial infarction	8	1.57	10	1.97		3.93752	3.36287	4.61037		2.52678	2.10665	3.0307
b) Myocardial infarction	9	1.67	1	0.74		1.00056	0.911108	1.09879		0.992265	0.903244	1.09006
b) Myocardial infarction	9	1.67	2	0.91		1.20684	1.00726	1.44596		1.137	0.948242	1.36334
b) Myocardial infarction	9	1.67	3	1.01		1.43735	1.20676	1.712		1.2925	1.08253	1.5432
b) Myocardial infarction	9	1.67	4	1.09		1.6301	1.37637	1.9306		1.39641	1.17298	1.6624
b) Myocardial infarction	9	1.67	5	1.18		1.85706	1.573	2.19242		1.50749	1.26638	1.7945
b) Myocardial infarction	9	1.67	6	1.26		1.96802	1.66817	2.32177		1.55778	1.30612	1.85793
b) Myocardial infarction	9	1.67	7	1.36		2.29443	1.95161	2.69746		1.73362	1.45443	2.06641
b) Myocardial infarction	9	1.67	8	1.47		2.65702	2.262	3.12104		1.90487	1.59477	2.27526
b) Myocardial infarction	9	1.67	9	1.62		3.03126	2.58253	3.55795		2.07563	1.73341	2.48542
b) Myocardial infarction	9	1.67	10	1.97		3.7504	3.20003	4.39544		2.40955	2.00456	2.89635
b) Myocardial infarction	10	1.9	1	0.74		1	1	1		1	1	1
b) Myocardial infarction	10	1.9	2	0.91		1.20616	1.0333	1.40794		1.14587	0.98072	1.33882
b) Myocardial infarction	10	1.9	3	1.01		1.43655	1.23894	1.66567		1.30258	1.11969	1.51534
b) Myocardial infarction	10	1.9	4	1.09		1.62919	1.41471	1.87618		1.4073	1.21357	1.63195
b) Myocardial infarction	10	1.9	5	1.18		1.85602	1.61769	2.12947		1.51924	1.30951	1.76257
b) Myocardial infarction	10	1.9	6	1.26		1.96692	1.7157	2.25493		1.56992	1.34959	1.82623
b) Myocardial infarction	10	1.9	7	1.36		2.29314	2.00748	2.61946		1.74713	1.5015	2.03296
b) Myocardial infarction	10	1.9	8	1.47		2.65554	2.32708	3.03036		1.91972	1.64482	2.24057
b) Myocardial infarction	10	1.9	9	1.62		3.02956	2.65716	3.45416		2.09182	1.78618	2.44975
b) Myocardial infarction	10	1.9	10	1.97		3.74831	3.29361	4.26578		2.42833	2.06358	2.85756
c) Ischaemic stroke	1	1.07	1	0.74		1.47586	1.34231	1.6227		1.27811	1.1535	1.41618
c) Ischaemic stroke	1	1.07	2	0.91		1.69924	1.43241	2.01578		1.44244	1.21152	1.71739
c) Ischaemic stroke	1	1.07	3	1.01		1.69217	1.42998	2.00243		1.42196	1.1971	1.68906
c) Ischaemic stroke	1	1.07	4	1.09		1.85501	1.57682	2.18228		1.53567	1.29868	1.8159
c) Ischaemic stroke	1	1.07	5	1.18		1.81976	1.54947	2.1372		1.47787	1.24964	1.74777
c) Ischaemic stroke	1	1.07	6	1.26		1.84595	1.57175	2.16799		1.50542	1.27143	1.78247
c) Ischaemic stroke	1	1.07	7	1.36		2.02458	1.73088	2.36812		1.62992	1.37918	1.92625
c) Ischaemic stroke	1	1.07	8	1.47		1.96039	1.67473	2.29477		1.56315	1.31873	1.85288
c) Ischaemic stroke	1	1.07	9	1.62		2.12893	1.82114	2.48874		1.67892	1.41351	1.99416
c) Ischaemic stroke	1	1.07	10	1.97		2.38659	2.04596	2.78393		1.81569	1.52177	2.16638
c) Ischaemic stroke	2	1.21	1	0.74		1.29868	1.17489	1.43552		1.15743	1.04181	1.28588
c) Ischaemic stroke	2	1.21	2	0.91		1.49524	1.25688	1.77882		1.30624	1.0952	1.55795
c) Ischaemic stroke	2	1.21	3	1.01		1.48902	1.25505	1.7666		1.28769	1.08194	1.53257
c) Ischaemic stroke	2	1.21	4	1.09		1.63231	1.38369	1.92561		1.39066	1.1732	1.64844
c) Ischaemic stroke	2	1.21	5	1.18		1.6013	1.35939	1.88625		1.33832	1.1283	1.58743
c) Ischaemic stroke	2	1.21	6	1.26		1.62435	1.37958	1.91254		1.36327	1.14798	1.61895
c) Ischaemic stroke	2	1.21	7	1.36		1.78153	1.51888	2.0896		1.47602	1.24473	1.75029
c) Ischaemic stroke	2	1.21	8	1.47		1.72504	1.46971	2.02473		1.41555	1.18995	1.68393
c) Ischaemic stroke	2	1.21	9	1.62		1.87335	1.59807	2.19605		1.52039	1.27528	1.81261
c) Ischaemic stroke	2	1.21	10	1.97		2.10008	1.79494	2.4571		1.64425	1.37282	1.96934
c) Ischaemic stroke	3	1.27	1	0.74		1.25741	1.13828	1.38901		1.13385	1.02203	1.2579
c) Ischaemic stroke	3	1.27	2	0.91		1.44773	1.21755	1.72141		1.27963	1.07373	1.52503
c) Ischaemic stroke	3	1.27	3	1.01		1.4417	1.21572	1.70969		1.26146	1.06056	1.50042
c) Ischaemic stroke	3	1.27	4	1.09		1.58044	1.34026	1.86366		1.36233	1.14973	1.61425
c) Ischaemic stroke	3	1.27	5	1.18		1.55041	1.31684	1.82541		1.31106	1.10574	1.5545
c) Ischaemic stroke	3	1.27	6	1.26		1.57272	1.33643	1.8508		1.3355	1.12494	1.58549
c) Ischaemic stroke	3	1.27	7	1.36		1.72492	1.47137	2.02215		1.44595	1.21959	1.71433
c) Ischaemic stroke	3	1.27	8	1.47		1.67022	1.42374	1.95938		1.38672	1.16584	1.64944
c) Ischaemic stroke	3	1.27	9	1.62		1.81382	1.54792	2.12539		1.48942	1.24919	1.77584
c) Ischaemic stroke	3	1.27	10	1.97		2.03334	1.73841	2.37831		1.61075	1.34443	1.92983
c) Ischaemic stroke	4	1.33	1	0.74		1.14551	1.04024	1.26142		1.05448	0.954323	1.16516
c) Ischaemic stroke	4	1.33	2	0.91		1.31888	1.11124	1.56533		1.19006	1.00082	1.41509
c) Ischaemic stroke	4	1.33	3	1.01		1.31339	1.10955	1.55469		1.17316	0.988212	1.39272
c) Ischaemic stroke	4	1.33	4	1.09		1.43979	1.22327	1.69463		1.26697	1.07116	1.49858
c) Ischaemic stroke	4	1.33	5	1.18		1.41243	1.20198	1.65972		1.21929	1.03	1.44335
c) Ischaemic stroke	4	1.33	6	1.26		1.43276	1.21985	1.68282		1.24202	1.04756	1.47258
c) Ischaemic stroke	4	1.33	7	1.36		1.5714	1.34272	1.83903		1.34474	1.13524	1.59289
c) Ischaemic stroke	4	1.33	8	1.47		1.52158	1.2995	1.78161		1.28965	1.08524	1.53256
c) Ischaemic stroke	4	1.33	9	1.62		1.65239	1.41295	1.93242		1.38516	1.16275	1.65012
c) Ischaemic stroke	4	1.33	10	1.97		1.85238	1.5868	2.16241		1.498	1.2513	1.79335
c) Ischaemic stroke	5	1.39	1	0.74		1.13002	1.02289	1.24838		1.05052	0.948394	1.16364
c) Ischaemic stroke	5	1.39	2	0.91		1.30106	1.09386	1.54749		1.18559	0.995299	1.41226
c) Ischaemic stroke	5	1.39	3	1.01		1.29564	1.09228	1.53687		1.16875	0.982775	1.38992
c) Ischaemic stroke	5	1.39	4	1.09		1.42032	1.20419	1.67524		1.26221	1.06522	1.49562
c) Ischaemic stroke	5	1.39	5	1.18		1.39334	1.18311	1.64092		1.2147	1.02408	1.44081
c) Ischaemic stroke	5	1.39	6	1.26		1.41339	1.20082	1.66358		1.23735	1.04157	1.46993
c) Ischaemic stroke	5	1.39	7	1.36		1.55016	1.32212	1.81753		1.33968	1.12894	1.58976
c) Ischaemic stroke	5	1.39	8	1.47		1.50101	1.27967	1.76063		1.2848	1.07915	1.52965
c) Ischaemic stroke	5	1.39	9	1.62		1.63006	1.39111	1.91005		1.37996	1.1559	1.64743
c) Ischaemic stroke	5	1.39	10	1.97		1.82734	1.56205	2.13768		1.49237	1.24382	1.79059
c) Ischaemic stroke	6	1.44	1	0.74		1.11203	1.0101	1.22425		1.04926	0.951044	1.15762
c) Ischaemic stroke	6	1.44	2	0.91		1.28034	1.07876	1.51959		1.18417	0.996362	1.40737
c) Ischaemic stroke	6	1.44	3	1.01		1.27501	1.07718	1.50919		1.16735	0.98372	1.38526
c) Ischaemic stroke	6	1.44	4	1.09		1.39771	1.18778	1.64475		1.2607	1.06614	1.49076
c) Ischaemic stroke	6	1.44	5	1.18		1.37115	1.1673	1.61061		1.21325	1.02509	1.43594
c) Ischaemic stroke	6	1.44	6	1.26		1.39089	1.18456	1.63316		1.23587	1.04232	1.46535
c) Ischaemic stroke	6	1.44	7	1.36		1.52548	1.30414	1.78439		1.33808	1.12935	1.58538
c) Ischaemic stroke	6	1.44	8	1.47		1.47711	1.26189	1.72904		1.28326	1.07902	1.52616
c) Ischaemic stroke	6	1.44	9	1.62		1.60411	1.37194	1.87556		1.3783	1.1557	1.64378
c) Ischaemic stroke	6	1.44	10	1.97		1.79825	1.54061	2.09897		1.49058	1.24336	1.78697
c) Ischaemic stroke	7	1.5	1	0.74		1.11249	1.00859	1.22709		1.05792	0.957676	1.16865
c) Ischaemic stroke	7	1.5	2	0.91		1.28087	1.07783	1.52216		1.19393	1.00352	1.42049
c) Ischaemic stroke	7	1.5	3	1.01		1.27554	1.07625	1.51173		1.17698	0.990582	1.39845
c) Ischaemic stroke	7	1.5	4	1.09		1.39829	1.18651	1.64786		1.2711	1.07325	1.50541
c) Ischaemic stroke	7	1.5	5	1.18		1.37172	1.16597	1.61377		1.22325	1.03163	1.45047
c) Ischaemic stroke	7	1.5	6	1.26		1.39146	1.18283	1.6369		1.24606	1.04838	1.48102
c) Ischaemic stroke	7	1.5	7	1.36		1.52611	1.30227	1.78842		1.34911	1.13586	1.60241
c) Ischaemic stroke	7	1.5	8	1.47		1.47772	1.26035	1.73258		1.29385	1.08524	1.54255
c) Ischaemic stroke	7	1.5	9	1.62		1.60477	1.3703	1.87935		1.38967	1.16211	1.66179
c) Ischaemic stroke	7	1.5	10	1.97		1.79899	1.53883	2.10313		1.50288	1.25021	1.80661
c) Ischaemic stroke	8	1.57	1	0.74		1.11916	1.01621	1.23254		1.08189	0.981423	1.19264
c) Ischaemic stroke	8	1.57	2	0.91		1.28855	1.08523	1.52996		1.22099	1.02733	1.45116
c) Ischaemic stroke	8	1.57	3	1.01		1.28319	1.08319	1.52011		1.20365	1.01352	1.42945
c) Ischaemic stroke	8	1.57	4	1.09		1.40667	1.19475	1.65619		1.2999	1.09838	1.53839
c) Ischaemic stroke	8	1.57	5	1.18		1.37994	1.17366	1.62248		1.25098	1.05532	1.48291
c) Ischaemic stroke	8	1.57	6	1.26		1.39981	1.19104	1.64517		1.2743	1.07259	1.51394
c) Ischaemic stroke	8	1.57	7	1.36		1.53526	1.31112	1.79773		1.37969	1.16166	1.63863
c) Ischaemic stroke	8	1.57	8	1.47		1.48658	1.26854	1.7421		1.32317	1.10947	1.57802
c) Ischaemic stroke	8	1.57	9	1.62		1.61439	1.37926	1.88961		1.42116	1.18788	1.70027
c) Ischaemic stroke	8	1.57	10	1.97		1.80978	1.5488	2.11473		1.53694	1.27771	1.84876
c) Ischaemic stroke	9	1.67	1	0.74		1.08953	0.99052	1.19844		1.06542	0.968129	1.17249
c) Ischaemic stroke	9	1.67	2	0.91		1.25444	1.0571	1.48862		1.2024	1.01236	1.42812
c) Ischaemic stroke	9	1.67	3	1.01		1.24922	1.05537	1.47867		1.18533	0.99879	1.40671
c) Ischaemic stroke	9	1.67	4	1.09		1.36943	1.16333	1.61205		1.28011	1.08153	1.51516
c) Ischaemic stroke	9	1.67	5	1.18		1.34341	1.14294	1.57905		1.23193	1.03905	1.46062
c) Ischaemic stroke	9	1.67	6	1.26		1.36275	1.15982	1.60119		1.2549	1.05579	1.49156
c) Ischaemic stroke	9	1.67	7	1.36		1.49462	1.27685	1.74953		1.35868	1.1433	1.61464
c) Ischaemic stroke	9	1.67	8	1.47		1.44723	1.23557	1.69514		1.30303	1.09173	1.55521
c) Ischaemic stroke	9	1.67	9	1.62		1.57165	1.34296	1.83929		1.39953	1.1683	1.67652
c) Ischaemic stroke	9	1.67	10	1.97		1.76187	1.50778	2.05877		1.51354	1.25607	1.82379
c) Ischaemic stroke	10	1.9	1	0.74		1	1	1		1	1	1
c) Ischaemic stroke	10	1.9	2	0.91		1.15135	0.998736	1.3273		1.12857	0.977845	1.30253
c) Ischaemic stroke	10	1.9	3	1.01		1.14656	0.997221	1.31827		1.11255	0.963955	1.28404
c) Ischaemic stroke	10	1.9	4	1.09		1.2569	1.10061	1.43538		1.20151	1.04388	1.38294
c) Ischaemic stroke	10	1.9	5	1.18		1.23302	1.0816	1.40562		1.15629	1.00185	1.33454
c) Ischaemic stroke	10	1.9	6	1.26		1.25076	1.09762	1.42527		1.17785	1.01691	1.36426
c) Ischaemic stroke	10	1.9	7	1.36		1.3718	1.20848	1.55719		1.27526	1.09977	1.47875
c) Ischaemic stroke	10	1.9	8	1.47		1.3283	1.16919	1.50907		1.22302	1.04854	1.42653
c) Ischaemic stroke	10	1.9	9	1.62		1.4425	1.27067	1.63756		1.31359	1.12041	1.54009
c) Ischaemic stroke	10	1.9	10	1.97		1.61708	1.42723	1.83219		1.4206	1.20295	1.67764
d) Cardiovascular mortality	1	1.07	1	0.74		1.47475	1.36038	1.59873		1.23168	1.12785	1.34507
d) Cardiovascular mortality	1	1.07	2	0.91		1.51178	1.2957	1.76391		1.25951	1.07581	1.47457
d) Cardiovascular mortality	1	1.07	3	1.01		1.53531	1.32036	1.78524		1.2893	1.105	1.50434
d) Cardiovascular mortality	1	1.07	4	1.09		1.62872	1.40859	1.88324		1.36104	1.17169	1.58099
d) Cardiovascular mortality	1	1.07	5	1.18		1.69917	1.47323	1.95976		1.38908	1.19673	1.61233
d) Cardiovascular mortality	1	1.07	6	1.26		1.64064	1.42136	1.89376		1.35959	1.1692	1.58099
d) Cardiovascular mortality	1	1.07	7	1.36		1.82787	1.59003	2.10128		1.47663	1.27244	1.7136
d) Cardiovascular mortality	1	1.07	8	1.47		1.94558	1.6931	2.23572		1.53343	1.31943	1.78216
d) Cardiovascular mortality	1	1.07	9	1.62		2.01874	1.75825	2.31782		1.55399	1.33432	1.80983
d) Cardiovascular mortality	1	1.07	10	1.97		2.38155	2.07847	2.72883		1.73238	1.48211	2.02492
d) Cardiovascular mortality	2	1.21	1	0.74		1.25382	1.15002	1.36698		1.08724	0.992479	1.19104
d) Cardiovascular mortality	2	1.21	2	0.91		1.2853	1.09843	1.50397		1.1118	0.94783	1.30413
d) Cardiovascular mortality	2	1.21	3	1.01		1.3053	1.11942	1.52206		1.1381	0.97321	1.33092
d) Cardiovascular mortality	2	1.21	4	1.09		1.38472	1.19403	1.60586		1.20142	1.03158	1.39923
d) Cardiovascular mortality	2	1.21	5	1.18		1.44461	1.24878	1.67115		1.22617	1.05332	1.42739
d) Cardiovascular mortality	2	1.21	6	1.26		1.39486	1.20493	1.61472		1.20015	1.0287	1.40017
d) Cardiovascular mortality	2	1.21	7	1.36		1.55404	1.34798	1.79159		1.30346	1.1194	1.51779
d) Cardiovascular mortality	2	1.21	8	1.47		1.65411	1.43529	1.9063		1.3536	1.16039	1.57898
d) Cardiovascular mortality	2	1.21	9	1.62		1.71631	1.49048	1.97636		1.37174	1.17334	1.60371
d) Cardiovascular mortality	2	1.21	10	1.97		2.02477	1.76162	2.32723		1.52922	1.30332	1.79427
d) Cardiovascular mortality	3	1.27	1	0.74		1.14259	1.04738	1.24645		1.00879	0.921043	1.1049
d) Cardiovascular mortality	3	1.27	2	0.91		1.17128	1.00061	1.37106		1.03158	0.87936	1.21015
d) Cardiovascular mortality	3	1.27	3	1.01		1.18951	1.01977	1.38749		1.05598	0.902876	1.23505
d) Cardiovascular mortality	3	1.27	4	1.09		1.26188	1.08772	1.46391		1.11474	0.956778	1.29878
d) Cardiovascular mortality	3	1.27	5	1.18		1.31646	1.13747	1.52361		1.1377	0.976865	1.32502
d) Cardiovascular mortality	3	1.27	6	1.26		1.27112	1.09785	1.47173		1.11356	0.954212	1.29951
d) Cardiovascular mortality	3	1.27	7	1.36		1.41617	1.22793	1.63328		1.20941	1.03805	1.40907
d) Cardiovascular mortality	3	1.27	8	1.47		1.50737	1.30759	1.73769		1.25594	1.0762	1.46569
d) Cardiovascular mortality	3	1.27	9	1.62		1.56405	1.35756	1.80195		1.27277	1.0879	1.48906
d) Cardiovascular mortality	3	1.27	10	1.97		1.84515	1.60469	2.12164		1.41888	1.20836	1.66609
d) Cardiovascular mortality	4	1.33	1	0.74		1.04815	0.964075	1.13957		0.954476	0.875132	1.04101
d) Cardiovascular mortality	4	1.33	2	0.91		1.07448	0.919808	1.25516		0.976037	0.83412	1.1421
d) Cardiovascular mortality	4	1.33	3	1.01		1.0912	0.937483	1.27011		0.999125	0.856215	1.16589
d) Cardiovascular mortality	4	1.33	4	1.09		1.15759	0.999857	1.3402		1.05472	0.907013	1.22648
d) Cardiovascular mortality	4	1.33	5	1.18		1.20766	1.04575	1.39464		1.07645	0.925995	1.25134
d) Cardiovascular mortality	4	1.33	6	1.26		1.16606	1.00938	1.34707		1.0536	0.904286	1.22757
d) Cardiovascular mortality	4	1.33	7	1.36		1.29913	1.12863	1.49539		1.1443	0.983261	1.33171
d) Cardiovascular mortality	4	1.33	8	1.47		1.38279	1.20208	1.59067		1.18831	1.01939	1.38524
d) Cardiovascular mortality	4	1.33	9	1.62		1.43479	1.24814	1.64935		1.20424	1.03048	1.40731
d) Cardiovascular mortality	4	1.33	10	1.97		1.69265	1.47504	1.94236		1.34249	1.14429	1.57502
d) Cardiovascular mortality	5	1.39	1	0.74		0.943712	0.863792	1.03103		0.865576	0.790419	0.947879
d) Cardiovascular mortality	5	1.39	2	0.91		0.967412	0.825605	1.13357		0.885129	0.75438	1.03854
d) Cardiovascular mortality	5	1.39	3	1.01		0.982465	0.841397	1.14718		0.906066	0.774214	1.06037
d) Cardiovascular mortality	5	1.39	4	1.09		1.04224	0.897428	1.21042		0.956483	0.820258	1.11533
d) Cardiovascular mortality	5	1.39	5	1.18		1.08732	0.93852	1.25971		0.976186	0.83722	1.13822
d) Cardiovascular mortality	5	1.39	6	1.26		1.04987	0.905967	1.21663		0.955467	0.817707	1.11644
d) Cardiovascular mortality	5	1.39	7	1.36		1.16968	1.01323	1.35028		1.03772	0.889278	1.21093
d) Cardiovascular mortality	5	1.39	8	1.47		1.245	1.07937	1.43605		1.07763	0.921989	1.25956
d) Cardiovascular mortality	5	1.39	9	1.62		1.29182	1.12032	1.48958		1.09208	0.931621	1.28017
d) Cardiovascular mortality	5	1.39	10	1.97		1.52399	1.32428	1.75381		1.21745	1.03475	1.4324
d) Cardiovascular mortality	6	1.44	1	0.74		0.973258	0.89504	1.05831		0.908222	0.833663	0.989451
d) Cardiovascular mortality	6	1.44	2	0.91		0.9977	0.853552	1.16619		0.928739	0.793564	1.08694
d) Cardiovascular mortality	6	1.44	3	1.01		1.01322	0.869999	1.18003		0.950708	0.814503	1.10969
d) Cardiovascular mortality	6	1.44	4	1.09		1.07487	0.928032	1.24494		1.00361	0.862768	1.16744
d) Cardiovascular mortality	6	1.44	5	1.18		1.12136	0.970948	1.29508		1.02428	0.880961	1.19092
d) Cardiovascular mortality	6	1.44	6	1.26		1.08274	0.9372	1.25088		1.00254	0.860248	1.16837
d) Cardiovascular mortality	6	1.44	7	1.36		1.2063	1.04799	1.38853		1.08884	0.93511	1.26785
d) Cardiovascular mortality	6	1.44	8	1.47		1.28398	1.11598	1.47729		1.13073	0.96892	1.31956
d) Cardiovascular mortality	6	1.44	9	1.62		1.33226	1.15859	1.53197		1.14589	0.979102	1.34108
d) Cardiovascular mortality	6	1.44	10	1.97		1.5717	1.36936	1.80394		1.27743	1.08712	1.50105
d) Cardiovascular mortality	7	1.5	1	0.74		0.955109	0.876597	1.04065		0.90086	0.825716	0.982842
d) Cardiovascular mortality	7	1.5	2	0.91		0.979095	0.836803	1.14558		0.921209	0.786552	1.07892
d) Cardiovascular mortality	7	1.5	3	1.01		0.99433	0.852837	1.1593		0.943	0.807067	1.10183
d) Cardiovascular mortality	7	1.5	4	1.09		1.05483	0.90971	1.22309		0.995473	0.854783	1.15932
d) Cardiovascular mortality	7	1.5	5	1.18		1.10045	0.951635	1.27254		1.01598	0.872492	1.18306
d) Cardiovascular mortality	7	1.5	6	1.26		1.06255	0.918176	1.22962		0.994415	0.851448	1.16139
d) Cardiovascular mortality	7	1.5	7	1.36		1.1838	1.02677	1.36485		1.08002	0.925569	1.26024
d) Cardiovascular mortality	7	1.5	8	1.47		1.26004	1.09359	1.45183		1.12156	0.959019	1.31166
d) Cardiovascular mortality	7	1.5	9	1.62		1.30742	1.13545	1.50543		1.1366	0.968933	1.33327
d) Cardiovascular mortality	7	1.5	10	1.97		1.54239	1.34196	1.77276		1.26708	1.07577	1.4924
d) Cardiovascular mortality	8	1.57	1	0.74		0.92888	0.853209	1.01126		0.893541	0.820037	0.973634
d) Cardiovascular mortality	8	1.57	2	0.91		0.952208	0.814262	1.11352		0.913725	0.780633	1.06951
d) Cardiovascular mortality	8	1.57	3	1.01		0.967024	0.829527	1.12731		0.935339	0.800606	1.09275
d) Cardiovascular mortality	8	1.57	4	1.09		1.02586	0.885226	1.18883		0.987386	0.848145	1.14949
d) Cardiovascular mortality	8	1.57	5	1.18		1.07023	0.925636	1.23741		1.00772	0.865347	1.17353
d) Cardiovascular mortality	8	1.57	6	1.26		1.03337	0.89331	1.19539		0.986337	0.844452	1.15206
d) Cardiovascular mortality	8	1.57	7	1.36		1.1513	0.998966	1.32685		1.07124	0.917811	1.25033
d) Cardiovascular mortality	8	1.57	8	1.47		1.22544	1.06368	1.4118		1.11245	0.950674	1.30176
d) Cardiovascular mortality	8	1.57	9	1.62		1.27152	1.10451	1.46377		1.12736	0.960462	1.32326
d) Cardiovascular mortality	8	1.57	10	1.97		1.50004	1.3053	1.72383		1.25678	1.0662	1.48143
d) Cardiovascular mortality	9	1.67	1	0.74		0.906555	0.833775	0.985689		0.886723	0.815152	0.964579
d) Cardiovascular mortality	9	1.67	2	0.91		0.929322	0.795018	1.08631		0.906754	0.775124	1.06074
d) Cardiovascular mortality	9	1.67	3	1.01		0.943783	0.810215	1.09937		0.928203	0.795098	1.08359
d) Cardiovascular mortality	9	1.67	4	1.09		1.0012	0.863825	1.16043		0.979852	0.841465	1.141
d) Cardiovascular mortality	9	1.67	5	1.18		1.04451	0.903572	1.20743		1.00004	0.858701	1.16463
d) Cardiovascular mortality	9	1.67	6	1.26		1.00853	0.872064	1.16636		0.978811	0.837896	1.14342
d) Cardiovascular mortality	9	1.67	7	1.36		1.12363	0.97532	1.29448		1.06307	0.91065	1.241
d) Cardiovascular mortality	9	1.67	8	1.47		1.19599	1.03872	1.37706		1.10396	0.943112	1.29225
d) Cardiovascular mortality	9	1.67	9	1.62		1.24096	1.07812	1.42839		1.11876	0.952276	1.31435
d) Cardiovascular mortality	9	1.67	10	1.97		1.46398	1.27376	1.68261		1.24719	1.05653	1.47227
d) Cardiovascular mortality	10	1.9	1	0.74		1	1	1		1	1	1
d) Cardiovascular mortality	10	1.9	2	0.91		1.02511	0.898667	1.16935		1.02259	0.895709	1.16744
d) Cardiovascular mortality	10	1.9	3	1.01		1.04106	0.916053	1.18314		1.04678	0.918357	1.19316
d) Cardiovascular mortality	10	1.9	4	1.09		1.1044	0.978031	1.24711		1.10503	0.972249	1.25593
d) Cardiovascular mortality	10	1.9	5	1.18		1.15217	1.02318	1.29743		1.12779	0.991251	1.28313
d) Cardiovascular mortality	10	1.9	6	1.26		1.11249	0.987664	1.25309		1.10385	0.966474	1.26076
d) Cardiovascular mortality	10	1.9	7	1.36		1.23944	1.10436	1.39105		1.19887	1.04893	1.37025
d) Cardiovascular mortality	10	1.9	8	1.47		1.31926	1.17618	1.47975		1.24499	1.08496	1.42863
d) Cardiovascular mortality	10	1.9	9	1.62		1.36887	1.22065	1.53509		1.26168	1.09415	1.45485
d) Cardiovascular mortality	10	1.9	10	1.97		1.61489	1.44292	1.80734		1.40652	1.21271	1.6313
e) MACE, CABG or PCI	1	1.07	1	0.74		1.649	1.56166	1.74123		1.51477	1.42845	1.6063
e) MACE, CABG or PCI	1	1.07	2	0.91		1.87056	1.68785	2.07305		1.65366	1.48906	1.83645
e) MACE, CABG or PCI	1	1.07	3	1.01		2.0325	1.83818	2.24738		1.73886	1.56894	1.92717
e) MACE, CABG or PCI	1	1.07	4	1.09		2.18877	1.98596	2.41228		1.80429	1.63182	1.99499
e) MACE, CABG or PCI	1	1.07	5	1.18		2.36686	2.15125	2.60408		1.86745	1.6897	2.06389
e) MACE, CABG or PCI	1	1.07	6	1.26		2.40485	2.18568	2.64599		1.86726	1.68811	2.06542
e) MACE, CABG or PCI	1	1.07	7	1.36		2.7545	2.50982	3.02303		2.05809	1.86304	2.27356
e) MACE, CABG or PCI	1	1.07	8	1.47		2.95787	2.69545	3.24585		2.12594	1.92231	2.35114
e) MACE, CABG or PCI	1	1.07	9	1.62		3.33385	3.0406	3.65538		2.32099	2.09671	2.56925
e) MACE, CABG or PCI	1	1.07	10	1.97		4.01698	3.66844	4.39864		2.6459	2.38483	2.93555
e) MACE, CABG or PCI	2	1.21	1	0.74		1.4318	1.35222	1.51606		1.34119	1.26313	1.42407
e) MACE, CABG or PCI	2	1.21	2	0.91		1.62417	1.46344	1.80257		1.46416	1.31735	1.62733
e) MACE, CABG or PCI	2	1.21	3	1.01		1.76479	1.59395	1.95393		1.53959	1.38787	1.70791
e) MACE, CABG or PCI	2	1.21	4	1.09		1.90047	1.72193	2.09752		1.59753	1.4431	1.76848
e) MACE, CABG or PCI	2	1.21	5	1.18		2.0551	1.8651	2.26446		1.65345	1.49391	1.83003
e) MACE, CABG or PCI	2	1.21	6	1.26		2.08809	1.89538	2.30039		1.65328	1.49246	1.83144
e) MACE, CABG or PCI	2	1.21	7	1.36		2.39168	2.17611	2.62861		1.82225	1.64665	2.01657
e) MACE, CABG or PCI	2	1.21	8	1.47		2.56827	2.33719	2.82219		1.88232	1.69883	2.08562
e) MACE, CABG or PCI	2	1.21	9	1.62		2.89472	2.63621	3.17859		2.05502	1.85263	2.27951
e) MACE, CABG or PCI	2	1.21	10	1.97		3.48787	3.18029	3.82521		2.34269	2.10714	2.60458
e) MACE, CABG or PCI	3	1.27	1	0.74		1.30496	1.23194	1.3823		1.23537	1.16354	1.31164
e) MACE, CABG or PCI	3	1.27	2	0.91		1.48029	1.33353	1.6432		1.34865	1.21337	1.49901
e) MACE, CABG or PCI	3	1.27	3	1.01		1.60845	1.45248	1.78116		1.41813	1.27826	1.5733
e) MACE, CABG or PCI	3	1.27	4	1.09		1.7321	1.56906	1.91209		1.47149	1.32896	1.62931
e) MACE, CABG or PCI	3	1.27	5	1.18		1.87304	1.69953	2.06426		1.523	1.37571	1.68606
e) MACE, CABG or PCI	3	1.27	6	1.26		1.9031	1.72711	2.09704		1.52285	1.3743	1.68746
e) MACE, CABG or PCI	3	1.27	7	1.36		2.1798	1.98295	2.3962		1.67848	1.5162	1.85813
e) MACE, CABG or PCI	3	1.27	8	1.47		2.34075	2.12973	2.57267		1.73382	1.56424	1.92178
e) MACE, CABG or PCI	3	1.27	9	1.62		2.63828	2.40204	2.89775		1.89289	1.70567	2.10066
e) MACE, CABG or PCI	3	1.27	10	1.97		3.17888	2.89763	3.48744		2.15787	1.93976	2.4005
e) MACE, CABG or PCI	4	1.33	1	0.74		1.22534	1.15889	1.29559		1.17589	1.11005	1.24564
e) MACE, CABG or PCI	4	1.33	2	0.91		1.38997	1.25353	1.54127		1.28371	1.15645	1.42498
e) MACE, CABG or PCI	4	1.33	3	1.01		1.51031	1.36536	1.67065		1.34985	1.21813	1.49581
e) MACE, CABG or PCI	4	1.33	4	1.09		1.62643	1.47494	1.79348		1.40064	1.26629	1.54925
e) MACE, CABG or PCI	4	1.33	5	1.18		1.75876	1.59769	1.93608		1.44967	1.31077	1.6033
e) MACE, CABG or PCI	4	1.33	6	1.26		1.78699	1.62356	1.96688		1.44953	1.30916	1.60494
e) MACE, CABG or PCI	4	1.33	7	1.36		2.04681	1.86394	2.24762		1.59766	1.4441	1.76756
e) MACE, CABG or PCI	4	1.33	8	1.47		2.19793	2.00211	2.41291		1.65034	1.48981	1.82816
e) MACE, CABG or PCI	4	1.33	9	1.62		2.47731	2.25807	2.71784		1.80175	1.62438	1.99849
e) MACE, CABG or PCI	4	1.33	10	1.97		2.98494	2.72397	3.2709		2.05397	1.84723	2.28385
e) MACE, CABG or PCI	5	1.39	1	0.74		1.10931	1.04613	1.17631		1.07053	1.0081	1.13682
e) MACE, CABG or PCI	5	1.39	2	0.91		1.25835	1.13281	1.39781		1.16868	1.05115	1.29935
e) MACE, CABG or PCI	5	1.39	3	1.01		1.3673	1.23383	1.5152		1.22889	1.10716	1.36401
e) MACE, CABG or PCI	5	1.39	4	1.09		1.47242	1.33281	1.62665		1.27514	1.15089	1.41279
e) MACE, CABG or PCI	5	1.39	5	1.18		1.59222	1.44365	1.75609		1.31977	1.1912	1.46222
e) MACE, CABG or PCI	5	1.39	6	1.26		1.61778	1.46713	1.7839		1.31964	1.1898	1.46365
e) MACE, CABG or PCI	5	1.39	7	1.36		1.85299	1.6844	2.03845		1.4545	1.31245	1.61193
e) MACE, CABG or PCI	5	1.39	8	1.47		1.98981	1.80937	2.18823		1.50245	1.35397	1.66722
e) MACE, CABG or PCI	5	1.39	9	1.62		2.24273	2.04063	2.46485		1.6403	1.47617	1.82268
e) MACE, CABG or PCI	5	1.39	10	1.97		2.70228	2.46146	2.96668		1.86992	1.67861	2.08303
e) MACE, CABG or PCI	6	1.44	1	0.74		1.08587	1.02583	1.14943		1.05846	0.998795	1.12168
e) MACE, CABG or PCI	6	1.44	2	0.91		1.23177	1.10998	1.36692		1.15551	1.04043	1.28331
e) MACE, CABG or PCI	6	1.44	3	1.01		1.33841	1.20902	1.48165		1.21504	1.09585	1.34719
e) MACE, CABG or PCI	6	1.44	4	1.09		1.44131	1.30615	1.59045		1.26076	1.13909	1.39543
e) MACE, CABG or PCI	6	1.44	5	1.18		1.55858	1.41497	1.71677		1.30489	1.17906	1.44416
e) MACE, CABG or PCI	6	1.44	6	1.26		1.5836	1.43788	1.74409		1.30476	1.17753	1.44575
e) MACE, CABG or PCI	6	1.44	7	1.36		1.81384	1.65075	1.99305		1.43811	1.29865	1.59254
e) MACE, CABG or PCI	6	1.44	8	1.47		1.94777	1.77299	2.13977		1.48552	1.33943	1.64754
e) MACE, CABG or PCI	6	1.44	9	1.62		2.19535	1.99967	2.41018		1.62181	1.46019	1.80131
e) MACE, CABG or PCI	6	1.44	10	1.97		2.64519	2.41205	2.90088		1.84884	1.66021	2.05891
e) MACE, CABG or PCI	7	1.5	1	0.74		1.02251	0.96395	1.08463		1.00024	0.942224	1.06182
e) MACE, CABG or PCI	7	1.5	2	0.91		1.1599	1.04397	1.2887		1.09195	0.982157	1.21401
e) MACE, CABG or PCI	7	1.5	3	1.01		1.26031	1.13704	1.39695		1.14821	1.0343	1.27466
e) MACE, CABG or PCI	7	1.5	4	1.09		1.35721	1.22827	1.49968		1.19141	1.07497	1.32048
e) MACE, CABG or PCI	7	1.5	5	1.18		1.46764	1.33055	1.61885		1.23312	1.11251	1.36681
e) MACE, CABG or PCI	7	1.5	6	1.26		1.4912	1.35179	1.64498		1.233	1.1107	1.36876
e) MACE, CABG or PCI	7	1.5	7	1.36		1.70801	1.55195	1.87976		1.359	1.22491	1.50778
e) MACE, CABG or PCI	7	1.5	8	1.47		1.83412	1.66699	2.01799		1.40381	1.26333	1.55991
e) MACE, CABG or PCI	7	1.5	9	1.62		2.06725	1.8802	2.27291		1.5326	1.37711	1.70565
e) MACE, CABG or PCI	7	1.5	10	1.97		2.49085	2.26803	2.73555		1.74715	1.56577	1.94954
e) MACE, CABG or PCI	8	1.57	1	0.74		1.01363	0.956024	1.07471		1.00131	0.943931	1.06218
e) MACE, CABG or PCI	8	1.57	2	0.91		1.14982	1.03517	1.27717		1.09312	0.983567	1.21487
e) MACE, CABG or PCI	8	1.57	3	1.01		1.24937	1.12724	1.38473		1.14944	1.03552	1.27589
e) MACE, CABG or PCI	8	1.57	4	1.09		1.34542	1.21801	1.48616		1.19269	1.07639	1.32155
e) MACE, CABG or PCI	8	1.57	5	1.18		1.45489	1.31913	1.60463		1.23444	1.11369	1.36828
e) MACE, CABG or PCI	8	1.57	6	1.26		1.47824	1.34045	1.63021		1.23432	1.11195	1.37015
e) MACE, CABG or PCI	8	1.57	7	1.36		1.69317	1.53888	1.86294		1.36046	1.22613	1.5095
e) MACE, CABG or PCI	8	1.57	8	1.47		1.81818	1.65265	2.0003		1.40531	1.26428	1.56207
e) MACE, CABG or PCI	8	1.57	9	1.62		2.04929	1.8641	2.25289		1.53424	1.37805	1.70814
e) MACE, CABG or PCI	8	1.57	10	1.97		2.46921	2.24847	2.71163		1.74902	1.56665	1.95261
e) MACE, CABG or PCI	9	1.67	1	0.74		1.0103	0.953451	1.07053		1.003	0.946324	1.06307
e) MACE, CABG or PCI	9	1.67	2	0.91		1.14604	1.03204	1.27263		1.09496	0.985537	1.21654
e) MACE, CABG or PCI	9	1.67	3	1.01		1.24526	1.12396	1.37965		1.15138	1.0376	1.27763
e) MACE, CABG or PCI	9	1.67	4	1.09		1.34099	1.21401	1.48126		1.1947	1.07803	1.324
e) MACE, CABG or PCI	9	1.67	5	1.18		1.45011	1.31493	1.59919		1.23652	1.11538	1.37083
e) MACE, CABG or PCI	9	1.67	6	1.26		1.47338	1.33617	1.62469		1.2364	1.11351	1.37285
e) MACE, CABG or PCI	9	1.67	7	1.36		1.6876	1.53404	1.85654		1.36276	1.22775	1.51261
e) MACE, CABG or PCI	9	1.67	8	1.47		1.8122	1.64758	1.99328		1.40768	1.26579	1.56548
e) MACE, CABG or PCI	9	1.67	9	1.62		2.04255	1.85803	2.2454		1.53683	1.37935	1.71229
e) MACE, CABG or PCI	9	1.67	10	1.97		2.46109	2.24097	2.70284		1.75197	1.56774	1.95785
e) MACE, CABG or PCI	10	1.9	1	0.74		1	1	1		1	1	1
e) MACE, CABG or PCI	10	1.9	2	0.91		1.13436	1.03947	1.23791		1.09169	0.999734	1.1921
e) MACE, CABG or PCI	10	1.9	3	1.01		1.23257	1.13239	1.3416		1.14793	1.05229	1.25227
e) MACE, CABG or PCI	10	1.9	4	1.09		1.32733	1.22398	1.4394		1.19113	1.09334	1.29767
e) MACE, CABG or PCI	10	1.9	5	1.18		1.43533	1.32614	1.55351		1.23283	1.13069	1.34419
e) MACE, CABG or PCI	10	1.9	6	1.26		1.45837	1.34762	1.57822		1.2327	1.12816	1.34693
e) MACE, CABG or PCI	10	1.9	7	1.36		1.6704	1.54731	1.80329		1.35868	1.24302	1.4851
e) MACE, CABG or PCI	10	1.9	8	1.47		1.79374	1.6619	1.93603		1.40347	1.28055	1.5382
e) MACE, CABG or PCI	10	1.9	9	1.62		2.02174	1.87414	2.18096		1.53224	1.39431	1.68381
e) MACE, CABG or PCI	10	1.9	10	1.97		2.43601	2.26109	2.62446		1.74673	1.58358	1.9267
f) CABG or PCI	1	1.07	1	0.74		2.581	2.29722	2.89983		2.60473	2.30469	2.94383
f) CABG or PCI	1	1.07	2	0.91		4.15652	3.24185	5.32924		3.91253	3.04251	5.03135
f) CABG or PCI	1	1.07	3	1.01		5.63023	4.43539	7.14694		4.94387	3.87836	6.30213
f) CABG or PCI	1	1.07	4	1.09		5.69165	4.50321	7.19372		4.65362	3.65873	5.91905
f) CABG or PCI	1	1.07	5	1.18		7.1503	5.68778	8.98888		5.41555	4.26897	6.87009
f) CABG or PCI	1	1.07	6	1.26		8.03439	6.39928	10.0873		5.7499	4.52986	7.29854
f) CABG or PCI	1	1.07	7	1.36		9.45433	7.55971	11.8238		6.32787	4.99547	8.01567
f) CABG or PCI	1	1.07	8	1.47		10.7884	8.63283	13.4821		6.72306	5.30171	8.52546
f) CABG or PCI	1	1.07	9	1.62		13.0738	10.4769	16.3144		7.70739	6.07417	9.77975
f) CABG or PCI	1	1.07	10	1.97		16.6764	13.3904	20.7686		9.19926	7.23211	11.7015
f) CABG or PCI	2	1.21	1	0.74		2.14688	1.90267	2.42244		2.17057	1.91625	2.45865
f) CABG or PCI	2	1.21	2	0.91		3.4574	2.69148	4.44129		3.26039	2.53269	4.19718
f) CABG or PCI	2	1.21	3	1.01		4.68324	3.68279	5.95546		4.11983	3.22797	5.2581
f) CABG or PCI	2	1.21	4	1.09		4.73433	3.73877	5.99498		3.87796	3.04433	4.93985
f) CABG or PCI	2	1.21	5	1.18		5.94764	4.72144	7.4923		4.51289	3.55051	5.73612
f) CABG or PCI	2	1.21	6	1.26		6.68303	5.31445	8.40404		4.7915	3.76797	6.09308
f) CABG or PCI	2	1.21	7	1.36		7.86413	6.27582	9.85443		5.27314	4.1529	6.69557
f) CABG or PCI	2	1.21	8	1.47		8.97379	7.16714	11.2358		5.60246	4.40665	7.12277
f) CABG or PCI	2	1.21	9	1.62		10.8748	8.69734	13.5974		6.42272	5.04727	8.173
f) CABG or PCI	2	1.21	10	1.97		13.8714	11.1141	17.3129		7.66593	6.00826	9.78094
f) CABG or PCI	3	1.27	1	0.74		1.98581	1.75812	2.24298		2.00835	1.77236	2.27576
f) CABG or PCI	3	1.27	2	0.91		3.198	2.48848	4.10981		3.01672	2.34292	3.88428
f) CABG or PCI	3	1.27	3	1.01		4.33186	3.40506	5.51094		3.81192	2.98595	4.86637
f) CABG or PCI	3	1.27	4	1.09		4.37912	3.45651	5.548		3.58812	2.81544	4.57288
f) CABG or PCI	3	1.27	5	1.18		5.5014	4.36544	6.93296		4.1756	3.28359	5.30994
f) CABG or PCI	3	1.27	6	1.26		6.18162	4.91315	7.77757		4.43339	3.48409	5.64136
f) CABG or PCI	3	1.27	7	1.36		7.2741	5.80227	9.1193		4.87904	3.83996	6.19929
f) CABG or PCI	3	1.27	8	1.47		8.3005	6.62634	10.3976		5.18374	4.07432	6.59525
f) CABG or PCI	3	1.27	9	1.62		10.0589	8.03986	12.585		5.9427	4.66559	7.56939
f) CABG or PCI	3	1.27	10	1.97		12.8307	10.2731	16.0251		7.09299	5.55281	9.06036
f) CABG or PCI	4	1.33	1	0.74		1.93984	1.72151	2.18586		1.96778	1.74179	2.22309
f) CABG or PCI	4	1.33	2	0.91		3.12397	2.43363	4.01015		2.95578	2.29882	3.80049
f) CABG or PCI	4	1.33	3	1.01		4.23159	3.33004	5.37723		3.73493	2.92934	4.76205
f) CABG or PCI	4	1.33	4	1.09		4.27775	3.38051	5.41315		3.51565	2.76189	4.47512
f) CABG or PCI	4	1.33	5	1.18		5.37406	4.26941	6.76451		4.09126	3.22075	5.19707
f) CABG or PCI	4	1.33	6	1.26		6.03853	4.80491	7.58887		4.34385	3.41662	5.52271
f) CABG or PCI	4	1.33	7	1.36		7.10573	5.6745	8.89794		4.78049	3.76508	6.06975
f) CABG or PCI	4	1.33	8	1.47		8.10837	6.48139	10.1437		5.07904	3.99488	6.45742
f) CABG or PCI	4	1.33	9	1.62		9.82606	7.86344	12.2785		5.82267	4.57381	7.41252
f) CABG or PCI	4	1.33	10	1.97		12.5337	10.049	15.6328		6.94972	5.44348	8.87275
f) CABG or PCI	5	1.39	1	0.74		1.58488	1.39721	1.79775		1.6124	1.41862	1.83264
f) CABG or PCI	5	1.39	2	0.91		2.55233	1.98165	3.28736		2.42196	1.87772	3.12395
f) CABG or PCI	5	1.39	3	1.01		3.45727	2.71126	4.40856		3.06039	2.39258	3.9146
f) CABG or PCI	5	1.39	4	1.09		3.49499	2.75227	4.43813		2.88072	2.25578	3.67879
f) CABG or PCI	5	1.39	5	1.18		4.39068	3.47549	5.54688		3.35237	2.63011	4.27298
f) CABG or PCI	5	1.39	6	1.26		4.93357	3.91171	6.22237		3.55934	2.79013	4.54062
f) CABG or PCI	5	1.39	7	1.36		5.80548	4.61913	7.29654		3.91713	3.07426	4.99108
f) CABG or PCI	5	1.39	8	1.47		6.62465	5.2762	8.31774		4.16176	3.26186	5.30992
f) CABG or PCI	5	1.39	9	1.62		8.02804	6.40213	10.0669		4.77109	3.73485	6.09483
f) CABG or PCI	5	1.39	10	1.97		10.2402	8.1785	12.8217		5.69459	4.44357	7.29782
f) CABG or PCI	6	1.44	1	0.74		1.45896	1.28674	1.65422		1.48502	1.30774	1.68634
f) CABG or PCI	6	1.44	2	0.91		2.34954	1.82488	3.02505		2.23064	1.73037	2.87554
f) CABG or PCI	6	1.44	3	1.01		3.18258	2.4967	4.05688		2.81863	2.20457	3.60373
f) CABG or PCI	6	1.44	4	1.09		3.2173	2.53468	4.08377		2.65315	2.0783	3.38699
f) CABG or PCI	6	1.44	5	1.18		4.04183	3.20111	5.10335		3.08754	2.42322	3.934
f) CABG or PCI	6	1.44	6	1.26		4.54158	3.60252	5.72542		3.27816	2.57026	4.18103
f) CABG or PCI	6	1.44	7	1.36		5.34422	4.25408	6.71372		3.60768	2.83144	4.59673
f) CABG or PCI	6	1.44	8	1.47		6.09831	4.85837	7.6547		3.83299	3.00323	4.892
f) CABG or PCI	6	1.44	9	1.62		7.39018	5.8948	9.26491		4.39418	3.43796	5.61636
f) CABG or PCI	6	1.44	10	1.97		9.42661	7.53139	11.7987		5.24473	4.09021	6.72513
f) CABG or PCI	7	1.5	1	0.74		1.29712	1.13755	1.47908		1.31538	1.15232	1.5015
f) CABG or PCI	7	1.5	2	0.91		2.08892	1.61741	2.69787		1.97581	1.52814	2.55463
f) CABG or PCI	7	1.5	3	1.01		2.82955	2.21271	3.61835		2.49663	1.94665	3.202
f) CABG or PCI	7	1.5	4	1.09		2.86042	2.24576	3.6433		2.35006	1.8346	3.01033
f) CABG or PCI	7	1.5	5	1.18		3.59348	2.83619	4.55299		2.73483	2.13876	3.49701
f) CABG or PCI	7	1.5	6	1.26		4.0378	3.19098	5.10934		2.90367	2.26771	3.71799
f) CABG or PCI	7	1.5	7	1.36		4.75141	3.76806	5.99137		3.19555	2.498	4.08788
f) CABG or PCI	7	1.5	8	1.47		5.42184	4.30356	6.83072		3.39511	2.64943	4.35067
f) CABG or PCI	7	1.5	9	1.62		6.57042	5.22209	8.26688		3.8922	3.03283	4.99506
f) CABG or PCI	7	1.5	10	1.97		8.38094	6.67213	10.5274		4.64558	3.60805	5.98147
f) CABG or PCI	8	1.57	1	0.74		1.31699	1.15512	1.50154		1.33459	1.16976	1.52265
f) CABG or PCI	8	1.57	2	0.91		2.12092	1.64223	2.73913		2.00467	1.55081	2.59137
f) CABG or PCI	8	1.57	3	1.01		2.8729	2.2463	3.67427		2.53311	1.97509	3.24878
f) CABG or PCI	8	1.57	4	1.09		2.90424	2.28042	3.6987		2.38439	1.86167	3.05388
f) CABG or PCI	8	1.57	5	1.18		3.64853	2.87931	4.62326		2.77478	2.16973	3.54855
f) CABG or PCI	8	1.57	6	1.26		4.09965	3.24023	5.18702		2.94609	2.30072	3.77249
f) CABG or PCI	8	1.57	7	1.36		4.82419	3.82591	6.08295		3.24223	2.53384	4.14866
f) CABG or PCI	8	1.57	8	1.47		5.5049	4.36926	6.93571		3.44471	2.68683	4.41636
f) CABG or PCI	8	1.57	9	1.62		6.67107	5.30143	8.39456		3.94906	3.07488	5.07176
f) CABG or PCI	8	1.57	10	1.97		8.50933	6.77303	10.6907		4.71345	3.65727	6.07465
f) CABG or PCI	9	1.67	1	0.74		1.27055	1.11253	1.45102		1.27921	1.11975	1.46137
f) CABG or PCI	9	1.67	2	0.91		2.04613	1.58288	2.64496		1.92148	1.48518	2.48596
f) CABG or PCI	9	1.67	3	1.01		2.7716	2.16493	3.54826		2.42798	1.89111	3.11728
f) CABG or PCI	9	1.67	4	1.09		2.80183	2.19743	3.57248		2.28544	1.78192	2.93123
f) CABG or PCI	9	1.67	5	1.18		3.51988	2.77419	4.46601		2.65963	2.07625	3.40692
f) CABG or PCI	9	1.67	6	1.26		3.9551	3.12206	5.01041		2.82383	2.20135	3.62233
f) CABG or PCI	9	1.67	7	1.36		4.65409	3.68642	5.87577		3.10768	2.42396	3.98426
f) CABG or PCI	9	1.67	8	1.47		5.31079	4.2096	6.70005		3.30176	2.56957	4.24258
f) CABG or PCI	9	1.67	9	1.62		6.43584	5.10672	8.1109		3.78518	2.93972	4.87378
f) CABG or PCI	9	1.67	10	1.97		8.20929	6.52427	10.3295		4.51785	3.49568	5.83891
f) CABG or PCI	10	1.9	1	0.74		1	1	1		1	1	1
f) CABG or PCI	10	1.9	2	0.91		1.61043	1.29258	2.00643		1.50209	1.20438	1.87339
f) CABG or PCI	10	1.9	3	1.01		2.18141	1.77034	2.68794		1.89804	1.5345	2.3477
f) CABG or PCI	10	1.9	4	1.09		2.20521	1.79828	2.70423		1.7866	1.44573	2.20786
f) CABG or PCI	10	1.9	5	1.18		2.77036	2.27243	3.37739		2.07912	1.68406	2.56686
f) CABG or PCI	10	1.9	6	1.26		3.1129	2.55749	3.78892		2.20748	1.78401	2.73148
f) CABG or PCI	10	1.9	7	1.36		3.66305	3.02067	4.44203		2.42938	1.96296	3.00662
f) CABG or PCI	10	1.9	8	1.47		4.17991	3.44991	5.06439		2.5811	2.07904	3.2044
f) CABG or PCI	10	1.9	9	1.62		5.06539	4.18603	6.12949		2.959	2.37652	3.68424
f) CABG or PCI	10	1.9	10	1.97		6.4612	5.34982	7.80346		3.53175	2.82324	4.41807
